# Supplementary material for: The genetic organisation of prokaryotic two-component system signalling pathways
Source: BMC Genomics. 2010 Dec 20;11:720. doi: 10.1186/1471-2164-11-720 (PMC3018481; doi:10.1186/1471-2164-11-720)
Supplement: Additional file 1 — Numbers of TCS gene tetrads/triads/pairs/orphans per replicon. For every replicon analysed, the total number of HK, PP and RR genes are presented, along with the numbers of TCS genes found as orphans, paired genes, triads and tetrads. In addition the types of TCS genes found as orphans, and in various paired-gene geometries are provided. [file 1471-2164-11-720-S1.XLS]

## Sheet: Replicons
	GENES			FOCI				Orphan Foci			Paired Foci
Replicon	HK	PP	RR	Orphan	Pairs	Triads	Tetrads	HK	RR	PP	HK-HK	HK-RR	HK-PP	RR-RR	RR-PP	PP-PP
Acaryochloris marina MBIC11017	86	1	87	94	31	6	0	47	46	1	3	22	0	6	0	0
Acaryochloris marina MBIC11017 plasmid pREB1	2	0	2	0	2	0	0	0	0	0	0	2	0	0	0	0
Acaryochloris marina MBIC11017 plasmid pREB2	0	0	0	0	0	0	0	0	0	0	0	0	0	0	0	0
Acaryochloris marina MBIC11017 plasmid pREB3	5	0	7	6	3	0	0	2	4	0	0	3	0	0	0	0
Acaryochloris marina MBIC11017 plasmid pREB4	1	0	3	4	0	0	0	1	3	0	0	0	0	0	0	0
Acaryochloris marina MBIC11017 plasmid pREB5	0	0	0	0	0	0	0	0	0	0	0	0	0	0	0	0
Acaryochloris marina MBIC11017 plasmid pREB6	0	0	2	2	0	0	0	0	2	0	0	0	0	0	0	0
Acaryochloris marina MBIC11017 plasmid pREB7	0	0	0	0	0	0	0	0	0	0	0	0	0	0	0	0
Acaryochloris marina MBIC11017 plasmid pREB8	0	0	1	1	0	0	0	0	1	0	0	0	0	0	0	0
Acaryochloris marina MBIC11017 plasmid pREB9	0	0	0	0	0	0	0	0	0	0	0	0	0	0	0	0
Acholeplasma laidlawii PG-8A	2	0	4	2	2	0	0	0	2	0	0	2	0	0	0	0
Acidiphilium cryptum JF-5	14	0	20	12	9	0	1	4	8	0	0	8	0	1	0	0
Acidiphilium cryptum JF-5 plasmid pACRY01	2	0	1	1	1	0	0	1	0	0	0	1	0	0	0	0
Acidiphilium cryptum JF-5 plasmid pACRY02	0	0	0	0	0	0	0	0	0	0	0	0	0	0	0	0
Acidiphilium cryptum JF-5 plasmid pACRY03	1	0	1	0	1	0	0	0	0	0	0	1	0	0	0	0
Acidiphilium cryptum JF-5 plasmid pACRY04	0	0	0	0	0	0	0	0	0	0	0	0	0	0	0	0
Acidiphilium cryptum JF-5 plasmid pACRY05	0	0	0	0	0	0	0	0	0	0	0	0	0	0	0	0
Acidiphilium cryptum JF-5 plasmid pACRY06	0	0	0	0	0	0	0	0	0	0	0	0	0	0	0	0
Acidiphilium cryptum JF-5 plasmid pACRY07	0	0	0	0	0	0	0	0	0	0	0	0	0	0	0	0
Acidiphilium cryptum JF-5 plasmid pACRY08	0	0	0	0	0	0	0	0	0	0	0	0	0	0	0	0
Acidithiobacillus ferrooxidans ATCC 53993	13	0	20	11	11	0	0	2	9	0	0	11	0	0	0	0
Acidobacteria bacterium Ellin345	68	3	107	78	38	7	1	26	50	2	1	31	0	5	1	0
Acidothermus cellulolyticus 11B	16	0	28	23	9	1	0	6	17	0	0	9	0	0	0	0
Acidovorax avenae subsp. citrulli AAC00-1	56	2	54	41	34	1	0	22	18	1	0	31	0	2	1	0
Acidovorax sp. JS42	31	1	36	20	24	0	0	8	11	1	0	23	0	1	0	0
Acidovorax sp. JS42 plasmid pAOVO01	1	0	1	2	0	0	0	1	1	0	0	0	0	0	0	0
Acidovorax sp. JS42 plasmid pAOVO02	0	0	0	0	0	0	0	0	0	0	0	0	0	0	0	0
Acinetobacter baumannii	8	0	12	6	7	0	0	2	4	0	0	6	0	1	0	0
Acinetobacter baumannii ACICU	16	1	17	7	12	1	0	5	2	0	0	10	0	1	1	0
Acinetobacter baumannii ACICU plasmid pACICU1	0	0	0	0	0	0	0	0	0	0	0	0	0	0	0	0
Acinetobacter baumannii ACICU plasmid pACICU2	0	0	0	0	0	0	0	0	0	0	0	0	0	0	0	0
Acinetobacter baumannii ATCC 17978	16	1	15	14	9	0	0	9	5	0	0	7	0	1	1	0
Acinetobacter baumannii ATCC 17978 plasmid pAB1	0	0	0	0	0	0	0	0	0	0	0	0	0	0	0	0
Acinetobacter baumannii ATCC 17978 plasmid pAB2	0	0	0	0	0	0	0	0	0	0	0	0	0	0	0	0
Acinetobacter baumannii AYE	19	1	20	9	14	1	0	6	3	0	0	12	0	1	1	0
Acinetobacter baumannii plasmid p1ABAYE	0	0	0	0	0	0	0	0	0	0	0	0	0	0	0	0
Acinetobacter baumannii plasmid p1ABSDF	0	0	0	0	0	0	0	0	0	0	0	0	0	0	0	0
Acinetobacter baumannii plasmid p2ABAYE	0	0	0	0	0	0	0	0	0	0	0	0	0	0	0	0
Acinetobacter baumannii plasmid p2ABSDF	0	0	0	0	0	0	0	0	0	0	0	0	0	0	0	0
Acinetobacter baumannii plasmid p3ABAYE	0	0	0	0	0	0	0	0	0	0	0	0	0	0	0	0
Acinetobacter baumannii plasmid p3ABSDF	0	0	0	0	0	0	0	0	0	0	0	0	0	0	0	0
Acinetobacter baumannii plasmid p4ABAYE	0	0	0	0	0	0	0	0	0	0	0	0	0	0	0	0
Acinetobacter sp. ADP1	17	1	18	9	12	1	0	6	3	0	0	10	0	1	1	0
Actinobacillus pleuropneumoniae L20	5	0	5	6	2	0	0	3	3	0	0	2	0	0	0	0
Actinobacillus pleuropneumoniae serovar 3 str. JL03	5	0	5	4	3	0	0	2	2	0	0	3	0	0	0	0
Actinobacillus pleuropneumoniae serovar 7 str. AP76	5	0	5	4	3	0	0	2	2	0	0	3	0	0	0	0
Actinobacillus pleuropneumoniae serovar 7 str. AP76 plasmid ABB7_B	0	0	0	0	0	0	0	0	0	0	0	0	0	0	0	0
Actinobacillus pleuropneumoniae serovar 7 str. AP76 plasmid APP7_A	0	0	0	0	0	0	0	0	0	0	0	0	0	0	0	0
Actinobacillus pleuropneumoniae serovar 7 str. AP76 plasmid APP7_C	0	0	0	0	0	0	0	0	0	0	0	0	0	0	0	0
Actinobacillus succinogenes 130Z	5	0	5	4	3	0	0	2	2	0	0	3	0	0	0	0
Aeromonas hydrophila subsp. hydrophila ATCC 7966	46	1	57	38	33	0	0	14	23	1	0	32	0	1	0	0
Aeromonas salmonicida salmonicida A449 plasmid pAsa1	0	0	0	0	0	0	0	0	0	0	0	0	0	0	0	0
Aeromonas salmonicida salmonicida A449 plasmid pAsa2	0	0	0	0	0	0	0	0	0	0	0	0	0	0	0	0
Aeromonas salmonicida salmonicida A449 plasmid pAsa3	0	0	0	0	0	0	0	0	0	0	0	0	0	0	0	0
Aeromonas salmonicida subsp. salmonicida A449	34	1	45	34	23	0	0	11	22	1	0	23	0	0	0	0
Aeromonas salmonicida subsp. salmonicida A449 plasmid pAsa4	0	0	0	0	0	0	0	0	0	0	0	0	0	0	0	0
Aeromonas salmonicida subsp. salmonicida A449 plasmid pAsa5	0	0	0	0	0	0	0	0	0	0	0	0	0	0	0	0
Aeropyrum pernix K1	0	0	0	0	0	0	0	0	0	0	0	0	0	0	0	0
Agrobacterium tumefaciens str. C58 chromosome circular	30	1	30	46	28	4	2	24	20	2	0	24	0	4	0	0
Agrobacterium tumefaciens str. C58 chromosome circular	30	1	30	46	28	4	2	24	20	2	0	24	0	4	0	0
Agrobacterium tumefaciens str. C58 chromosome linear	12	2	19	20	20	2	0	4	14	2	0	18	0	0	2	0
Agrobacterium tumefaciens str. C58 chromosome linear	12	2	19	20	20	2	0	4	14	2	0	18	0	0	2	0
Agrobacterium tumefaciens str. C58 plasmid At	7	1	6	6	4	0	0	3	2	1	0	4	0	0	0	0
Agrobacterium tumefaciens str. C58 plasmid AT	7	1	5	5	4	0	0	3	1	1	0	4	0	0	0	0
Agrobacterium tumefaciens str. C58 plasmid Ti	1	0	1	4	0	0	0	2	2	0	0	0	0	0	0	0
Agrobacterium tumefaciens str. C58 plasmid Ti	1	0	1	4	0	0	0	2	2	0	0	0	0	0	0	0
Akkermansia muciniphila ATCC BAA-835	5	0	5	0	5	0	0	0	0	0	0	5	0	0	0	0
Alcanivorax borkumensis SK2	30	2	32	28	18	0	0	14	13	1	0	16	0	1	1	0
Alkalilimnicola ehrlichei MLHE-1	27	0	39	14	23	2	0	5	9	0	0	20	0	3	0	0
Alkaliphilus metalliredigens QYMF	60	1	63	32	44	0	1	14	17	1	0	44	0	0	0	0
Alkaliphilus oremlandii OhILAs	35	0	37	10	31	0	0	4	6	0	0	31	0	0	0	0
Alteromonas macleodii Deep ecotype	54	6	60	61	28	1	0	26	31	4	0	26	0	0	2	0
Anabaena variabilis ATCC 29413	122	2	68	125	23	7	0	80	43	2	9	12	0	2	0	0
Anabaena variabilis ATCC 29413 plasmid A	3	0	2	3	1	0	0	2	1	0	0	1	0	0	0	0
Anabaena variabilis ATCC 29413 plasmid B	0	0	0	0	0	0	0	0	0	0	0	0	0	0	0	0
Anabaena variabilis ATCC 29413 plasmid C	2	0	4	4	1	0	0	1	3	0	0	1	0	0	0	0
Anaeromyxobacter dehalogenans 2CP-C	83	1	102	107	35	3	0	46	61	0	1	30	0	3	1	0
Anaeromyxobacter sp. Fw109-5	103	2	100	117	38	4	0	58	59	0	4	31	0	1	2	0
Anaeromyxobacter sp. K	89	1	102	109	37	3	0	48	61	0	2	32	0	2	1	0
Anaplasma marginale str. St. Maries	3	0	3	6	0	0	0	3	3	0	0	0	0	0	0	0
Anaplasma phagocytophilum HZ	3	0	3	6	0	0	0	3	3	0	0	0	0	0	0	0
Aquifex aeolicus VF5	4	0	5	7	1	0	0	3	4	0	0	1	0	0	0	0
Aquifex aeolicus VF5 plasmid ece1	0	0	0	0	0	0	0	0	0	0	0	0	0	0	0	0
Archaeoglobus fulgidus DSM 4304	24	1	10	25	2	2	0	19	5	1	0	2	0	0	0	0
Arcobacter butzleri RM4018	35	1	44	23	27	1	0	8	15	0	0	26	0	0	1	0
Arthrobacter aurescens TC1	21	4	21	12	17	0	0	5	4	3	0	16	0	0	1	0
Arthrobacter aurescens TC1 plasmid TC1	0	0	0	0	0	0	0	0	0	0	0	0	0	0	0	0
Arthrobacter aurescens TC1 plasmid TC2	0	2	1	3	0	0	0	0	1	2	0	0	0	0	0	0
Arthrobacter sp. FB24 chromosome 1	26	4	30	26	17	0	0	9	13	4	0	17	0	0	0	0
Arthrobacter sp. FB24 plasmid 1	1	0	1	2	0	0	0	1	1	0	0	0	0	0	0	0
Arthrobacter sp. FB24 plasmid 2	0	0	0	0	0	0	0	0	0	0	0	0	0	0	0	0
Arthrobacter sp. FB24 plasmid 3	0	0	0	0	0	0	0	0	0	0	0	0	0	0	0	0
Aster yellows witches -broom phytoplasma AYWB	0	0	0	0	0	0	0	0	0	0	0	0	0	0	0	0
Aster yellows witches -broom phytoplasma AYWB plasmid pAYWB-I	0	0	0	0	0	0	0	0	0	0	0	0	0	0	0	0
Aster yellows witches -broom phytoplasma AYWB plasmid pAYWB-II	0	0	0	0	0	0	0	0	0	0	0	0	0	0	0	0
Aster yellows witches -broom phytoplasma AYWB plasmid pAYWB-III	0	0	0	0	0	0	0	0	0	0	0	0	0	0	0	0
Aster yellows witches -broom phytoplasma AYWB plasmid pAYWB-IV	0	0	0	0	0	0	0	0	0	0	0	0	0	0	0	0
Azoarcus sp. BH72	63	0	73	35	43	5	0	18	17	0	0	40	0	3	0	0
Azoarcus sp. EbN1	39	2	49	28	26	1	2	10	17	1	0	24	0	1	1	0
Azoarcus sp. EbN1 plasmid 1	0	0	0	0	0	0	0	0	0	0	0	0	0	0	0	0
Azoarcus sp. EbN1 plasmid 2	0	0	0	0	0	0	0	0	0	0	0	0	0	0	0	0
Azorhizobium caulinodans ORS 571	45	2	64	43	26	4	1	16	25	2	0	23	0	3	0	0
Bacillus amyloliquefaciens FZB42	37	0	36	11	29	0	1	6	5	0	0	29	0	0	0	0
Bacillus anthracis str. Ames Ancestor	47	0	47	24	35	0	0	11	13	0	1	34	0	0	0	0
Bacillus anthracis str. Ames Ancestor plasmid pXO1	0	0	0	0	0	0	0	0	0	0	0	0	0	0	0	0
Bacillus anthracis str. Ames Ancestor plasmid pXO2	0	0	0	0	0	0	0	0	0	0	0	0	0	0	0	0
Bacillus anthracis str. Ames	47	0	47	24	35	0	0	11	13	0	1	34	0	0	0	0
Bacillus anthracis str. Sterne	53	2	50	24	39	1	0	12	11	1	1	38	0	0	0	0
Bacillus cereus ATCC 10987	50	1	47	20	39	0	0	11	9	0	1	37	0	0	1	0
Bacillus cereus ATCC 10987 plasmid pBc10987	1	0	1	0	1	0	0	0	0	0	0	1	0	0	0	0
Bacillus cereus ATCC 14579	53	0	46	19	40	0	0	12	7	0	1	39	0	0	0	0
Bacillus cereus ATCC 14579 plasmid pBClin15	0	0	0	0	0	0	0	0	0	0	0	0	0	0	0	0
Bacillus cereus E33L	57	0	50	19	44	0	0	12	7	0	1	43	0	0	0	0
Bacillus cereus E33L plasmid pE33L466	0	0	1	1	0	0	0	0	1	0	0	0	0	0	0	0
Bacillus cereus E33L plasmid pE33L5	0	0	0	0	0	0	0	0	0	0	0	0	0	0	0	0
Bacillus cereus E33L plasmid pE33L54	0	0	0	0	0	0	0	0	0	0	0	0	0	0	0	0
Bacillus cereus E33L plasmid pE33L8	0	0	0	0	0	0	0	0	0	0	0	0	0	0	0	0
Bacillus cereus E33L plasmid pE33L9	0	0	0	0	0	0	0	0	0	0	0	0	0	0	0	0
Bacillus cereus subsp. cytotoxis NVH 391-98	30	0	28	12	23	0	0	7	5	0	0	23	0	0	0	0
Bacillus cereus subsp. cytotoxis NVH 391-98 plasmid pBC9801	0	0	0	0	0	0	0	0	0	0	0	0	0	0	0	0
Bacillus clausii KSM-K16	43	0	41	12	36	0	0	7	5	0	0	36	0	0	0	0
Bacillus halodurans C-125	44	1	48	18	36	1	0	9	9	0	0	34	0	1	1	0
Bacillus licheniformis ATCC 14580	34	0	35	16	29	0	0	8	8	0	0	29	0	0	0	0
Bacillus licheniformis ATCC 14580	37	0	37	16	29	0	0	8	8	0	0	29	0	0	0	0
Bacillus pumilus SAFR-032	31	0	29	10	25	0	0	6	4	0	0	25	0	0	0	0
Bacillus subtilis subsp. subtilis str. 168	35	1	35	13	29	0	0	6	6	1	0	29	0	0	0	0
Bacillus thuringiensis serovar konkukian str. 97-27	58	1	51	20	45	0	0	12	7	1	1	44	0	0	0	0
Bacillus thuringiensis serovar konkukian str. 97-27 plasmid pBT9727	0	0	0	0	0	0	0	0	0	0	0	0	0	0	0	0
Bacillus thuringiensis str. Al Hakam	60	0	52	20	46	0	0	13	7	0	1	45	0	0	0	0
Bacillus thuringiensis str. Al Hakam plasmid pALH1	0	0	0	0	0	0	0	0	0	0	0	0	0	0	0	0
Bacillus weihenstephanensis KBAB4	60	0	51	21	45	0	0	14	7	0	1	44	0	0	0	0
Bacillus weihenstephanensis KBAB4 plasmid pBWB401	5	0	4	2	2	1	0	1	1	0	0	2	0	0	0	0
Bacillus weihenstephanensis KBAB4 plasmid pBWB402	0	0	0	0	0	0	0	0	0	0	0	0	0	0	0	0
Bacillus weihenstephanensis KBAB4 plasmid pBWB403	0	0	0	0	0	0	0	0	0	0	0	0	0	0	0	0
Bacillus weihenstephanensis KBAB4 plasmid pBWB404	0	0	0	0	0	0	0	0	0	0	0	0	0	0	0	0
Bacteroides fragilis NCTC 9343	55	7	28	46	22	0	0	37	9	0	1	14	2	0	5	0
Bacteroides fragilis NCTC 9343 plasmid pBF9343	0	1	0	1	0	0	0	0	0	1	0	0	0	0	0	0
Bacteroides fragilis YCH46	56	6	31	46	22	1	0	36	10	0	1	15	2	0	4	0
Bacteroides fragilis YCH46 plasmid pBFY46	0	0	0	0	0	0	0	0	0	0	0	0	0	0	0	0
Bacteroides thetaiotaomicron VPI-5482	76	12	31	67	23	2	0	59	8	0	0	14	1	0	8	0
Bacteroides thetaiotaomicron VPI-5482 plasmid p5482	0	0	0	0	0	0	0	0	0	0	0	0	0	0	0	0
Bacteroides vulgatus ATCC 8482	46	3	22	35	18	0	0	31	4	0	0	15	0	0	3	0
Bartonella bacilliformis KC583	10	0	12	10	6	0	0	4	6	0	0	6	0	0	0	0
Bartonella henselae str. Houston-1	11	0	11	10	6	0	0	5	5	0	0	6	0	0	0	0
Bartonella quintana str. Toulouse	11	0	12	11	6	0	0	5	6	0	0	6	0	0	0	0
Bartonella tribocorum CIP 105476	10	1	11	10	6	0	0	5	5	0	0	5	0	0	1	0
Bartonella tribocorum CIP 105476 plasmidBtr	0	0	0	0	0	0	0	0	0	0	0	0	0	0	0	0
Baumannia cicadellinicola str. Hc (Homalodisca coagulata)	0	0	0	0	0	0	0	0	0	0	0	0	0	0	0	0
Bdellovibrio bacteriovorus HD100	44	5	42	52	15	3	0	26	24	2	0	14	0	0	1	0
Beijerinckia indica subsp. indica ATCC 9039	34	2	36	33	16	1	1	16	15	2	0	14	0	2	0	0
Beijerinckia indica subsp. indica ATCC 9039 plasmid pBIND01	2	0	1	1	1	0	0	1	0	0	0	1	0	0	0	0
Beijerinckia indica subsp. indica ATCC 9039 plasmid pBIND02	0	0	0	0	0	0	0	0	0	0	0	0	0	0	0	0
Bifidobacterium adolescentis ATCC 15703	15	0	14	3	13	0	0	2	1	0	0	13	0	0	0	0
Bifidobacterium longum DJO10A	10	0	11	5	8	0	0	2	3	0	0	8	0	0	0	0
Bifidobacterium longum DJO10A plasmid pDOJH10L	0	0	0	0	0	0	0	0	0	0	0	0	0	0	0	0
Bifidobacterium longum DJO10A plasmid pDOJH10S	0	0	0	0	0	0	0	0	0	0	0	0	0	0	0	0
Bifidobacterium longum NCC2705	10	0	10	4	8	0	0	2	2	0	0	8	0	0	0	0
Bifidobacterium longum NCC2705 plasmid pBLO1	0	0	0	0	0	0	0	0	0	0	0	0	0	0	0	0
Bordetella avium 197N	22	0	32	13	19	1	0	3	10	0	0	18	0	1	0	0
Bordetella bronchiseptica RB50	25	1	34	16	20	0	1	4	11	1	0	19	0	1	0	0
Bordetella parapertussis 12822	22	1	30	13	18	0	1	3	9	1	0	17	0	1	0	0
Bordetella pertussis Tohama I	18	1	23	12	13	0	1	4	7	1	0	12	0	1	0	0
Bordetella petrii DSM 12804	28	2	35	16	23	1	0	6	10	0	0	21	0	1	1	0
Borrelia afzelii PKo	4	0	7	9	1	0	0	3	6	0	0	1	0	0	0	0
Borrelia afzelii PKo plasmid cp27	0	0	0	0	0	0	0	0	0	0	0	0	0	0	0	0
Borrelia afzelii PKo plasmid cp30	0	0	0	0	0	0	0	0	0	0	0	0	0	0	0	0
Borrelia afzelii PKo plasmid lp25	0	0	0	0	0	0	0	0	0	0	0	0	0	0	0	0
Borrelia afzelii PKo plasmid lp28	0	0	0	0	0	0	0	0	0	0	0	0	0	0	0	0
Borrelia afzelii PKo plasmid lp32	0	0	0	0	0	0	0	0	0	0	0	0	0	0	0	0
Borrelia afzelii PKo plasmid lp34	0	0	0	0	0	0	0	0	0	0	0	0	0	0	0	0
Borrelia afzelii PKo plasmid lp60	0	0	0	0	0	0	0	0	0	0	0	0	0	0	0	0
Borrelia afzelii PKo plasmid lp60-2	0	0	0	0	0	0	0	0	0	0	0	0	0	0	0	0
Borrelia burgdorferi B31	4	0	7	7	2	0	0	2	5	0	0	2	0	0	0	0
Borrelia burgdorferi B31 plasmid cp32-1	0	0	0	0	0	0	0	0	0	0	0	0	0	0	0	0
Borrelia burgdorferi B31 plasmid cp32-3	0	0	0	0	0	0	0	0	0	0	0	0	0	0	0	0
Borrelia burgdorferi B31 plasmid cp32-4	0	0	0	0	0	0	0	0	0	0	0	0	0	0	0	0
Borrelia burgdorferi B31 plasmid cp32-6	0	0	0	0	0	0	0	0	0	0	0	0	0	0	0	0
Borrelia burgdorferi B31 plasmid cp32-7	0	0	0	0	0	0	0	0	0	0	0	0	0	0	0	0
Borrelia burgdorferi B31 plasmid cp32-8	0	0	0	0	0	0	0	0	0	0	0	0	0	0	0	0
Borrelia burgdorferi B31 plasmid cp32-9	0	0	0	0	0	0	0	0	0	0	0	0	0	0	0	0
Borrelia burgdorferi B31 plasmid cp9	0	0	0	0	0	0	0	0	0	0	0	0	0	0	0	0
Borrelia burgdorferi B31 plasmid lp17	0	0	0	0	0	0	0	0	0	0	0	0	0	0	0	0
Borrelia burgdorferi B31 plasmid lp21	0	0	0	0	0	0	0	0	0	0	0	0	0	0	0	0
Borrelia burgdorferi B31 plasmid lp25	0	0	0	0	0	0	0	0	0	0	0	0	0	0	0	0
Borrelia burgdorferi B31 plasmid lp28-1	0	0	0	0	0	0	0	0	0	0	0	0	0	0	0	0
Borrelia burgdorferi B31 plasmid lp28-2	0	0	0	0	0	0	0	0	0	0	0	0	0	0	0	0
Borrelia burgdorferi B31 plasmid lp28-3	0	0	0	0	0	0	0	0	0	0	0	0	0	0	0	0
Borrelia burgdorferi B31 plasmid lp28-4	0	0	0	0	0	0	0	0	0	0	0	0	0	0	0	0
Borrelia burgdorferi B31 plasmid lp36	0	0	0	0	0	0	0	0	0	0	0	0	0	0	0	0
Borrelia burgdorferi B31 plasmid lp38	0	0	0	0	0	0	0	0	0	0	0	0	0	0	0	0
Borrelia burgdorferi B31 plasmid lp5	0	0	0	0	0	0	0	0	0	0	0	0	0	0	0	0
Borrelia burgdorferi B31 plasmid lp54	0	0	0	0	0	0	0	0	0	0	0	0	0	0	0	0
Borrelia burgdorferi B31 plasmid lp56	0	0	0	0	0	0	0	0	0	0	0	0	0	0	0	0
Borrelia burgdorferi plasmid cp26	0	0	0	0	0	0	0	0	0	0	0	0	0	0	0	0
Borrelia duttonii Ly	4	0	7	7	2	0	0	2	5	0	0	2	0	0	0	0
Borrelia duttonii Ly plasmid pl11	0	0	0	0	0	0	0	0	0	0	0	0	0	0	0	0
Borrelia duttonii Ly plasmid pl15	0	0	0	0	0	0	0	0	0	0	0	0	0	0	0	0
Borrelia duttonii Ly plasmid pl165	0	0	0	0	0	0	0	0	0	0	0	0	0	0	0	0
Borrelia duttonii Ly plasmid pl23	0	0	0	0	0	0	0	0	0	0	0	0	0	0	0	0
Borrelia duttonii Ly plasmid pl23b	0	0	0	0	0	0	0	0	0	0	0	0	0	0	0	0
Borrelia duttonii Ly plasmid pl26	0	0	0	0	0	0	0	0	0	0	0	0	0	0	0	0
Borrelia duttonii Ly plasmid pl27	0	0	0	0	0	0	0	0	0	0	0	0	0	0	0	0
Borrelia duttonii Ly plasmid pl28	0	0	0	0	0	0	0	0	0	0	0	0	0	0	0	0
Borrelia duttonii Ly plasmid pl31	0	0	0	0	0	0	0	0	0	0	0	0	0	0	0	0
Borrelia duttonii Ly plasmid pl32	0	0	0	0	0	0	0	0	0	0	0	0	0	0	0	0
Borrelia duttonii Ly plasmid pl35	0	0	0	0	0	0	0	0	0	0	0	0	0	0	0	0
Borrelia duttonii Ly plasmid pl36	0	0	0	0	0	0	0	0	0	0	0	0	0	0	0	0
Borrelia duttonii Ly plasmid pl40	0	0	0	0	0	0	0	0	0	0	0	0	0	0	0	0
Borrelia duttonii Ly plasmid pl41	0	0	0	0	0	0	0	0	0	0	0	0	0	0	0	0
Borrelia duttonii Ly plasmid pl42	0	0	0	0	0	0	0	0	0	0	0	0	0	0	0	0
Borrelia duttonii Ly plasmid pl70	0	0	0	0	0	0	0	0	0	0	0	0	0	0	0	0
Borrelia garinii PBi chromosome linear	4	0	7	7	2	0	0	2	5	0	0	2	0	0	0	0
Borrelia garinii PBi plasmid cp26	0	0	0	0	0	0	0	0	0	0	0	0	0	0	0	0
Borrelia garinii PBi plasmid lp54	0	0	0	0	0	0	0	0	0	0	0	0	0	0	0	0
Borrelia hermsii DAH	4	0	6	6	2	0	0	2	4	0	0	2	0	0	0	0
Borrelia recurrentis A1	4	0	7	7	2	0	0	2	5	0	0	2	0	0	0	0
Borrelia recurrentis A1 plasmid pl124	0	0	0	0	0	0	0	0	0	0	0	0	0	0	0	0
Borrelia recurrentis A1 plasmid pl23	0	0	0	0	0	0	0	0	0	0	0	0	0	0	0	0
Borrelia recurrentis A1 plasmid pl33	0	0	0	0	0	0	0	0	0	0	0	0	0	0	0	0
Borrelia recurrentis A1 plasmid pl35	0	0	0	0	0	0	0	0	0	0	0	0	0	0	0	0
Borrelia recurrentis A1 plasmid pl37	0	0	0	0	0	0	0	0	0	0	0	0	0	0	0	0
Borrelia recurrentis A1 plasmid pl53	0	0	0	0	0	0	0	0	0	0	0	0	0	0	0	0
Borrelia recurrentis A1 plasmid pl6	0	0	0	0	0	0	0	0	0	0	0	0	0	0	0	0
Borrelia turicatae 91E135	4	0	7	7	2	0	0	2	5	0	0	2	0	0	0	0
Bradyrhizobium japonicum USDA 110	91	6	97	102	37	6	0	48	50	4	3	28	1	4	1	0
Bradyrhizobium sp. BTAi1	88	10	85	97	33	4	2	48	42	7	1	26	1	4	1	0
Bradyrhizobium sp. BTAi1 plasmid pBBta01	0	0	0	0	0	0	0	0	0	0	0	0	0	0	0	0
Bradyrhizobium sp. ORS278	76	10	72	84	29	4	1	42	35	7	1	22	1	4	1	0
Brucella abortus biovar 1 str. 9-941 chromosome I	18	0	14	18	5	0	1	11	7	0	0	5	0	0	0	0
Brucella abortus biovar 1 str. 9-941 chromosome II	4	0	9	5	4	0	0	1	4	0	0	3	0	1	0	0
Brucella abortus S19 chromosome 1	18	0	14	18	5	0	1	11	7	0	0	5	0	0	0	0
Brucella abortus S19 chromosome 2	4	0	9	5	4	0	0	1	4	0	0	3	0	1	0	0
Brucella canis ATCC 23365 chromosome I	17	0	14	19	4	0	1	11	8	0	0	4	0	0	0	0
Brucella canis ATCC 23365 chromosome II	4	0	7	5	3	0	0	2	3	0	0	2	0	1	0	0
Brucella melitensis 16M chromosome I	18	0	14	18	5	0	1	11	7	0	0	5	0	0	0	0
Brucella melitensis 16M chromosome II	4	0	9	5	4	0	0	1	4	0	0	3	0	1	0	0
Brucella melitensis biovar Abortus 2308 chromosome I	17	0	14	17	5	0	1	10	7	0	0	5	0	0	0	0
Brucella melitensis biovar Abortus 2308 chromosome II	4	0	9	5	4	0	0	1	4	0	0	3	0	1	0	0
Brucella ovis ATCC 25840 chromosome I	17	0	14	19	4	0	1	11	8	0	0	4	0	0	0	0
Brucella ovis ATCC 25840 chromosome II	3	0	8	5	3	0	0	1	4	0	0	2	0	1	0	0
Brucella suis 1330 chromosome I	17	0	14	19	4	0	1	11	8	0	0	4	0	0	0	0
Brucella suis 1330 chromosome II	4	0	8	6	3	0	0	2	4	0	0	2	0	1	0	0
Brucella suis ATCC 23445 chromosome I	15	0	13	15	5	1	0	9	6	0	0	5	0	0	0	0
Brucella suis ATCC 23445 chromosome II	6	0	8	8	3	0	0	4	4	0	0	2	0	1	0	0
Buchnera aphidicola str. APS (Acyrthosiphon pisum)	0	0	0	0	0	0	0	0	0	0	0	0	0	0	0	0
Buchnera aphidicola str. APS (Acyrthosiphon pisum) plasmid pLeu	0	0	0	0	0	0	0	0	0	0	0	0	0	0	0	0
Buchnera aphidicola str. APS (Acyrthosiphon pisum) plasmid pTrp	0	0	0	0	0	0	0	0	0	0	0	0	0	0	0	0
Buchnera aphidicola str. Bp (Baizongia pistaciae)	0	0	0	0	0	0	0	0	0	0	0	0	0	0	0	0
Buchnera aphidicola str. Bp (Baizongia pistaciae) plasmid pBBp1	0	0	0	0	0	0	0	0	0	0	0	0	0	0	0	0
Buchnera aphidicola str. Cc (Cinara cedri)	0	0	0	0	0	0	0	0	0	0	0	0	0	0	0	0
Buchnera aphidicola str. Sg (Schizaphis graminum)	0	0	0	0	0	0	0	0	0	0	0	0	0	0	0	0
Burkholderia ambifaria MC40-6 chromosome 1	23	0	26	7	19	0	1	2	5	0	0	18	0	1	0	0
Burkholderia ambifaria MC40-6 chromosome 2	24	2	29	22	15	1	0	9	11	2	0	14	0	1	0	0
Burkholderia ambifaria MC40-6 chromosome 3	13	0	13	8	9	0	0	4	4	0	0	9	0	0	0	0
Burkholderia ambifaria MC40-6 plasmid pBMC401	2	0	3	5	0	0	0	2	3	0	0	0	0	0	0	0
Burkholderia cenocepacia AU 1054 chromosome 1	19	0	23	12	15	0	0	5	7	0	0	14	0	1	0	0
Burkholderia cenocepacia AU 1054 chromosome 2	22	2	33	17	17	2	0	5	10	2	0	15	0	2	0	0
Burkholderia cenocepacia AU 1054 chromosome 3	8	0	10	2	8	0	0	0	2	0	0	8	0	0	0	0
Burkholderia cenocepacia HI2424 chromosome 1	19	0	23	6	18	0	0	2	4	0	0	17	0	1	0	0
Burkholderia cenocepacia HI2424 chromosome 2	26	2	37	19	20	2	0	6	11	2	0	18	0	2	0	0
Burkholderia cenocepacia HI2424 chromosome 3	9	0	11	8	6	0	0	3	5	0	0	6	0	0	0	0
Burkholderia cenocepacia HI2424 plasmid 1	0	0	0	0	0	0	0	0	0	0	0	0	0	0	0	0
Burkholderia cenocepacia J2315 chromosome 1	19	0	25	6	19	0	0	1	5	0	0	18	0	1	0	0
Burkholderia cenocepacia J2315 chromosome 2	30	2	34	24	21	0	0	10	12	2	0	20	0	1	0	0
Burkholderia cenocepacia J2315 chromosome 3	0	0	0	0	0	0	0	0	0	0	0	0	0	0	0	0
Burkholderia cenocepacia J2315 plasmid pBCJ2315	0	0	0	0	0	0	0	0	0	0	0	0	0	0	0	0
Burkholderia cenocepacia MC0-3 chromosome 1	19	0	24	7	18	0	0	2	5	0	0	17	0	1	0	0
Burkholderia cenocepacia MC0-3 chromosome 2	33	2	44	23	25	2	0	7	14	2	0	24	0	1	0	0
Burkholderia cenocepacia MC0-3 chromosome 3	9	0	12	9	6	0	0	3	6	0	0	6	0	0	0	0
Burkholderia cepacia AMMD chromosome 1	22	0	26	8	20	0	0	3	5	0	0	19	0	1	0	0
Burkholderia cepacia AMMD chromosome 2	21	2	25	20	14	0	0	8	10	2	0	13	0	1	0	0
Burkholderia cepacia AMMD chromosome 3	12	0	12	10	7	0	0	5	5	0	0	7	0	0	0	0
Burkholderia cepacia AMMD plasmid 1	0	0	0	0	0	0	0	0	0	0	0	0	0	0	0	0
Burkholderia mallei ATCC 23344 chromosome 1	16	0	27	13	15	0	0	1	12	0	0	15	0	0	0	0
Burkholderia mallei ATCC 23344 chromosome 2	19	1	23	20	10	1	0	7	12	1	0	10	0	0	0	0
Burkholderia mallei NCTC 10229 chromosome I	18	0	27	11	17	0	0	1	10	0	0	17	0	0	0	0
Burkholderia mallei NCTC 10229 chromosome II	19	2	22	18	11	1	0	6	10	2	0	11	0	0	0	0
Burkholderia mallei NCTC 10247 chromosome I	18	0	26	10	17	0	0	1	9	0	0	17	0	0	0	0
Burkholderia mallei NCTC 10247 chromosome II	20	2	22	19	11	1	0	7	10	2	0	11	0	0	0	0
Burkholderia mallei SAVP1 chromosome I	18	0	27	11	17	0	0	1	10	0	0	17	0	0	0	0
Burkholderia mallei SAVP1 chromosome II	14	2	13	14	6	1	0	6	6	2	0	6	0	0	0	0
Burkholderia multivorans ATCC 17616 chromosome 1	17	0	24	14	34	0	0	2	12	0	0	32	0	2	0	0
Burkholderia multivorans ATCC 17616 chromosome 1	17	0	24	14	34	0	0	2	12	0	0	32	0	2	0	0
Burkholderia multivorans ATCC 17616 chromosome 2	27	1	28	52	30	0	0	26	24	2	0	28	0	2	0	0
Burkholderia multivorans ATCC 17616 chromosome 2	27	1	28	52	30	0	0	26	24	2	0	28	0	2	0	0
Burkholderia multivorans ATCC 17616 chromosome 3	7	0	8	8	3	0	0	3	5	0	0	3	0	0	0	0
Burkholderia multivorans ATCC 17616 chromosome 3	6	0	8	8	3	0	0	3	5	0	0	3	0	0	0	0
Burkholderia multivorans ATCC 17616 plasmid pBMUL01	2	0	2	0	2	0	0	0	0	0	0	2	0	0	0	0
Burkholderia multivorans ATCC 17616 plasmid pTGL1	2	0	2	0	2	0	0	0	0	0	0	2	0	0	0	0
Burkholderia phymatum STM815 chromosome 1	31	0	36	12	20	5	0	5	7	0	0	18	0	2	0	0
Burkholderia phymatum STM815 chromosome 2	30	4	34	37	9	3	1	17	19	1	0	6	0	0	3	0
Burkholderia phymatum STM815 plasmid pBPHY01	20	1	20	20	9	1	0	9	10	1	1	7	0	1	0	0
Burkholderia phymatum STM815 plasmid pBPHY02	3	0	2	3	1	0	0	2	1	0	0	1	0	0	0	0
Burkholderia phytofirmans PsJN chromosome 1	34	0	48	24	23	4	0	9	15	0	0	21	0	2	0	0
Burkholderia phytofirmans PsJN chromosome 2	39	4	38	45	15	2	0	23	20	2	0	13	0	0	2	0
Burkholderia phytofirmans PsJN plasmid pBPHYT01	1	0	3	4	0	0	0	1	3	0	0	0	0	0	0	0
Burkholderia pseudomallei 1106a chromosome I	22	0	30	14	19	0	0	3	11	0	0	19	0	0	0	0
Burkholderia pseudomallei 1106a chromosome II	23	1	29	20	15	1	0	6	13	1	0	15	0	0	0	0
Burkholderia pseudomallei 1710b chromosome I	22	0	28	14	18	0	0	5	9	0	0	17	0	1	0	0
Burkholderia pseudomallei 1710b chromosome II	23	2	30	30	11	1	0	11	18	1	0	10	0	0	1	0
Burkholderia pseudomallei 668 chromosome I	22	0	29	13	19	0	0	3	10	0	0	19	0	0	0	0
Burkholderia pseudomallei 668 chromosome II	26	1	33	23	17	1	0	8	14	1	0	16	0	1	0	0
Burkholderia pseudomallei K96243 chromosome 1	21	0	30	15	18	0	0	3	12	0	0	18	0	0	0	0
Burkholderia pseudomallei K96243 chromosome 2	23	1	29	24	13	1	0	8	15	1	0	13	0	0	0	0
Burkholderia sp. 383 chromosome 1	20	0	25	9	18	0	0	3	6	0	0	17	0	1	0	0
Burkholderia sp. 383 chromosome 2	30	2	36	22	23	0	0	8	12	2	0	22	0	1	0	0
Burkholderia sp. 383 chromosome 3	10	0	15	11	7	0	0	3	8	0	0	7	0	0	0	0
Burkholderia thailandensis E264 chromosome I	21	0	28	11	19	0	0	3	8	0	0	18	0	1	0	0
Burkholderia thailandensis E264 chromosome II	24	1	33	23	16	1	0	7	15	1	0	15	0	1	0	0
Burkholderia vietnamiensis G4 chromosome 1	18	0	23	7	17	0	0	2	5	0	0	16	0	1	0	0
Burkholderia vietnamiensis G4 chromosome 2	23	2	26	22	13	1	0	9	11	2	0	13	0	0	0	0
Burkholderia vietnamiensis G4 chromosome 3	18	0	20	20	7	0	1	8	12	0	0	7	0	0	0	0
Burkholderia vietnamiensis G4 plasmid pBVIE01	0	0	1	1	0	0	0	0	1	0	0	0	0	0	0	0
Burkholderia vietnamiensis G4 plasmid pBVIE02	2	0	2	0	2	0	0	0	0	0	0	2	0	0	0	0
Burkholderia vietnamiensis G4 plasmid pBVIE03	0	0	1	1	0	0	0	0	1	0	0	0	0	0	0	0
Burkholderia vietnamiensis G4 plasmid pBVIE04	0	0	0	0	0	0	0	0	0	0	0	0	0	0	0	0
Burkholderia vietnamiensis G4 plasmid pBVIE05	0	0	0	0	0	0	0	0	0	0	0	0	0	0	0	0
Burkholderia xenovorans LB400 chromosome 1	36	0	44	80	0	0	0	36	44	0	0	0	0	0	0	0
Burkholderia xenovorans LB400 chromosome 2	32	3	29	64	0	0	0	32	29	3	0	0	0	0	0	0
Burkholderia xenovorans LB400 chromosome 3	7	0	3	8	1	0	0	6	2	0	0	1	0	0	0	0
Caldicellulosiruptor saccharolyticus DSM 8903	23	2	31	13	18	1	1	3	9	1	0	17	0	0	1	0
Caldivirga maquilingensis IC-167	0	0	1	1	0	0	0	0	1	0	0	0	0	0	0	0
Campylobacter concisus 13826	11	1	14	16	5	0	0	6	9	1	0	5	0	0	0	0
Campylobacter concisus 13826 plasmid pCCON16	0	0	0	0	0	0	0	0	0	0	0	0	0	0	0	0
Campylobacter concisus 13826 plasmid pCCON31	0	0	0	0	0	0	0	0	0	0	0	0	0	0	0	0
Campylobacter curvus 525.92	14	1	16	23	2	0	1	10	12	1	0	2	0	0	0	0
Campylobacter fetus subsp. fetus 82-40	12	0	15	5	11	0	0	1	4	0	0	11	0	0	0	0
Campylobacter hominis ATCC BAA-381	8	0	8	0	8	0	0	0	0	0	0	8	0	0	0	0
Campylobacter hominis ATCC BAA-381 plasmid pCH4	0	0	0	0	0	0	0	0	0	0	0	0	0	0	0	0
Campylobacter jejuni RM1221	7	0	13	8	6	0	0	1	7	0	0	6	0	0	0	0
Campylobacter jejuni subsp. doylei 269.97	5	0	12	9	4	0	0	1	8	0	0	4	0	0	0	0
Campylobacter jejuni subsp. jejuni 81-176	7	0	12	7	6	0	0	1	6	0	0	6	0	0	0	0
Campylobacter jejuni subsp. jejuni 81-176 plasmid pTet	0	0	0	0	0	0	0	0	0	0	0	0	0	0	0	0
Campylobacter jejuni subsp. jejuni 81-176 plasmid pVir	0	0	0	0	0	0	0	0	0	0	0	0	0	0	0	0
Campylobacter jejuni subsp. jejuni 81116	7	0	11	6	6	0	0	1	5	0	0	6	0	0	0	0
Campylobacter jejuni subsp. jejuni NCTC 11168	7	0	12	7	6	0	0	1	6	0	0	6	0	0	0	0
Candidatus Amoebophilus asiaticus 5a2	3	0	1	4	0	0	0	3	1	0	0	0	0	0	0	0
Candidatus Blochmannia floridanus	0	0	0	0	0	0	0	0	0	0	0	0	0	0	0	0
Candidatus Blochmannia pennsylvanicus str. BPEN	0	0	0	0	0	0	0	0	0	0	0	0	0	0	0	0
Candidatus Carsonella ruddii PV	0	0	0	0	0	0	0	0	0	0	0	0	0	0	0	0
Candidatus Desulfococcus oleovorans Hxd3	43	2	62	42	23	5	1	15	27	0	3	17	0	2	1	0
Candidatus Desulforudis audaxviator MP104C	10	1	17	15	5	1	0	3	11	1	0	5	0	0	0	0
Candidatus Korarchaeum cryptofilum OPF8	0	0	1	1	0	0	0	0	1	0	0	0	0	0	0	0
Candidatus Methanoregula boonei 6A8	56	0	41	61	12	4	0	38	23	0	2	7	0	3	0	0
Candidatus Pelagibacter ubique HTCC1062	5	1	5	5	3	0	0	2	2	1	0	3	0	0	0	0
Candidatus Phytoplasma australiense	0	0	0	0	0	0	0	0	0	0	0	0	0	0	0	0
Candidatus Phytoplasma mali	0	0	0	0	0	0	0	0	0	0	0	0	0	0	0	0
Candidatus Protochlamydia amoebophila UWE25	2	0	2	2	1	0	0	1	1	0	0	1	0	0	0	0
Candidatus Ruthia magnifica str. Cm (Calyptogena magnifica)	2	0	3	1	2	0	0	0	1	0	0	2	0	0	0	0
Candidatus Sulcia muelleri GWSS	0	0	0	0	0	0	0	0	0	0	0	0	0	0	0	0
Candidatus Vesicomyosocius okutanii HA	2	0	3	1	2	0	0	0	1	0	0	2	0	0	0	0
Carboxydothermus hydrogenoformans Z-2901	14	0	23	14	10	1	0	3	11	0	0	10	0	0	0	0
Caulobacter crescentus CB15	60	4	46	70	18	0	1	45	23	2	0	13	0	3	2	0
Caulobacter sp. K31	72	3	59	76	24	2	1	46	29	1	2	18	0	2	2	0
Caulobacter sp. K31 plasmid pCAUL01	1	0	0	1	0	0	0	1	0	0	0	0	0	0	0	0
Caulobacter sp. K31 plasmid pCAUL02	3	0	3	2	2	0	0	1	1	0	0	2	0	0	0	0
Cellvibrio japonicus Ueda107	39	2	53	29	28	3	0	10	19	0	0	24	1	2	1	0
Chlamydia muridarum Nigg	1	0	1	0	1	0	0	0	0	0	0	1	0	0	0	0
Chlamydia muridarum Nigg plasmid pMoPn	0	0	0	0	0	0	0	0	0	0	0	0	0	0	0	0
Chlamydia trachomatis 434/Bu	1	0	1	0	1	0	0	0	0	0	0	1	0	0	0	0
Chlamydia trachomatis A/HAR-13	1	0	1	0	1	0	0	0	0	0	0	1	0	0	0	0
Chlamydia trachomatis A/HAR-13 plasmid pCTA	0	0	0	0	0	0	0	0	0	0	0	0	0	0	0	0
Chlamydia trachomatis D/UW-3/CX	1	0	1	0	1	0	0	0	0	0	0	1	0	0	0	0
Chlamydia trachomatis L2b/UCH-1/proctitis	1	0	1	0	1	0	0	0	0	0	0	1	0	0	0	0
Chlamydophila abortus S26/3	1	0	1	2	0	0	0	1	1	0	0	0	0	0	0	0
Chlamydophila caviae GPIC	1	0	2	3	0	0	0	1	2	0	0	0	0	0	0	0
Chlamydophila caviae GPIC plasmid pCpGP1	0	0	0	0	0	0	0	0	0	0	0	0	0	0	0	0
Chlamydophila felis Fe/C-56	1	0	2	3	0	0	0	1	2	0	0	0	0	0	0	0
Chlamydophila felis Fe/C-56 plasmid pCfe1	0	0	0	0	0	0	0	0	0	0	0	0	0	0	0	0
Chlamydophila pneumoniae AR39	1	0	1	2	0	0	0	1	1	0	0	0	0	0	0	0
Chlamydophila pneumoniae CWL029	1	0	1	2	0	0	0	1	1	0	0	0	0	0	0	0
Chlamydophila pneumoniae J138	1	0	1	2	0	0	0	1	1	0	0	0	0	0	0	0
Chlamydophila pneumoniae TW-183	1	0	1	2	0	0	0	1	1	0	0	0	0	0	0	0
Chlorobaculum parvum NCIB 8327	11	0	7	10	4	0	0	7	3	0	0	4	0	0	0	0
Chlorobium chlorochromatii CaD3	4	0	3	1	3	0	0	1	0	0	0	3	0	0	0	0
Chlorobium limicola DSM 245	13	0	9	11	4	1	0	8	3	0	0	4	0	0	0	0
Chlorobium phaeobacteroides BS1	6	1	4	7	2	0	0	4	2	1	0	2	0	0	0	0
Chlorobium phaeobacteroides DSM 266	12	1	5	10	4	0	0	8	1	1	0	4	0	0	0	0
Chlorobium tepidum TLS	7	0	5	7	1	1	0	5	2	0	0	1	0	0	0	0
Chloroflexus aurantiacus J-10-fl	71	0	68	79	25	2	1	43	36	0	2	21	0	2	0	0
Chloroherpeton thalassium ATCC 35110	36	1	26	40	10	1	0	26	13	1	0	8	0	2	0	0
Chromobacterium violaceum ATCC 12472	52	4	63	41	36	2	0	18	20	3	2	29	0	5	0	0
Chromohalobacter salexigens DSM 3043	21	0	29	18	16	0	0	6	12	0	0	15	0	1	0	0
Citrobacter koseri ATCC BAA-895	32	2	36	16	27	0	0	7	8	1	0	25	0	1	1	0
Citrobacter koseri ATCC BAA-895 plasmid pCKO2	0	0	0	0	0	0	0	0	0	0	0	0	0	0	0	0
Citrobacter koseri ATCC BAA-895 plasmid pCKO3	0	0	0	0	0	0	0	0	0	0	0	0	0	0	0	0
Clavibacter michiganensis subsp. michiganensis NCPPB 382	27	1	30	10	24	0	0	3	7	0	0	23	1	0	0	0
Clavibacter michiganensis subsp. michiganensis NCPPB 382 plasmid pCM1	0	0	0	0	0	0	0	0	0	0	0	0	0	0	0	0
Clavibacter michiganensis subsp. michiganensis NCPPB 382 plasmid pCM2	0	0	0	0	0	0	0	0	0	0	0	0	0	0	0	0
Clavibacter michiganensis subsp. sepedonicus	25	1	27	11	21	0	0	4	7	0	0	20	1	0	0	0
Clavibacter michiganensis subsp. sepedonicus plasmid pCS1	0	0	0	0	0	0	0	0	0	0	0	0	0	0	0	0
Clavibacter michiganensis subsp. sepedonicus plasmid pCSL1	0	0	0	0	0	0	0	0	0	0	0	0	0	0	0	0
Clostridium acetobutylicum ATCC 824	37	0	43	21	28	1	0	7	14	0	0	28	0	0	0	0
Clostridium acetobutylicum ATCC 824 plasmid pSOL1	0	0	1	1	0	0	0	0	1	0	0	0	0	0	0	0
Clostridium beijerinckii NCIMB 8052	95	1	80	48	59	2	1	28	20	0	3	56	0	0	0	0
Clostridium botulinum A str. ATCC 19397	37	1	43	19	31	0	0	6	12	1	0	31	0	0	0	0
Clostridium botulinum A str. ATCC 3502	37	1	43	19	31	0	0	6	12	1	0	31	0	0	0	0
Clostridium botulinum A str. ATCC 3502 plasmid pBOT3502	0	0	0	0	0	0	0	0	0	0	0	0	0	0	0	0
Clostridium botulinum A str. Hall	36	1	43	22	29	0	0	7	14	1	0	29	0	0	0	0
Clostridium botulinum A3 str. Loch Maree	42	1	49	20	36	0	0	6	13	1	0	36	0	0	0	0
Clostridium botulinum A3 str. Loch Maree plasmid pCLK	0	0	1	1	0	0	0	0	1	0	0	0	0	0	0	0
Clostridium botulinum B str. Eklund 17B	40	0	36	18	29	0	0	11	7	0	0	29	0	0	0	0
Clostridium botulinum B str. Eklund 17B plasmid pCLL	0	0	0	0	0	0	0	0	0	0	0	0	0	0	0	0
Clostridium botulinum B1 str. Okra	40	1	49	90	0	0	0	40	49	1	0	0	0	0	0	0
Clostridium botulinum B1 str. Okra plasmid pCLD	0	0	0	0	0	0	0	0	0	0	0	0	0	0	0	0
Clostridium botulinum E3 str. Alaska E43	34	0	31	14	24	1	0	6	8	0	1	23	0	0	0	0
Clostridium botulinum F str. Langeland	42	0	49	23	34	0	0	8	15	0	0	34	0	0	0	0
Clostridium botulinum F str. Langeland plasmid pCLI	0	0	0	0	0	0	0	0	0	0	0	0	0	0	0	0
Clostridium difficile 630	50	0	54	19	41	1	0	8	11	0	0	41	0	0	0	0
Clostridium difficile 630 plasmid pCD630	0	0	0	0	0	0	0	0	0	0	0	0	0	0	0	0
Clostridium kluyveri DSM 555	44	1	42	26	27	1	1	13	12	1	0	27	0	0	0	0
Clostridium kluyveri DSM 555 plasmid pCKL555A	0	0	0	0	0	0	0	0	0	0	0	0	0	0	0	0
Clostridium novyi NT	22	0	20	12	15	0	0	7	5	0	0	15	0	0	0	0
Clostridium perfringens ATCC 13124	31	0	24	13	21	0	0	9	4	0	1	20	0	0	0	0
Clostridium perfringens SM101	24	0	19	11	16	0	0	7	4	0	1	15	0	0	0	0
Clostridium perfringens SM101 plasmid 1	0	0	0	0	0	0	0	0	0	0	0	0	0	0	0	0
Clostridium perfringens SM101 plasmid 2	0	0	0	0	0	0	0	0	0	0	0	0	0	0	0	0
Clostridium perfringens str. 13	27	0	20	11	18	0	0	8	3	0	1	17	0	0	0	0
Clostridium perfringens str. 13 plasmid pCP13	0	0	0	0	0	0	0	0	0	0	0	0	0	0	0	0
Clostridium phage phiSM101	0	0	0	0	0	0	0	0	0	0	0	0	0	0	0	0
Clostridium phytofermentans ISDg	59	2	63	18	51	0	1	7	10	1	0	50	0	0	1	0
Clostridium tetani E88	31	0	28	11	24	0	0	7	4	0	0	24	0	0	0	0
Clostridium tetani E88 plasmid pE88	1	0	1	0	1	0	0	0	0	0	0	1	0	0	0	0
Clostridium thermocellum ATCC 27405	33	0	35	23	21	1	0	9	14	0	2	19	0	0	0	0
Colwellia psychrerythraea 34H	56	2	66	45	35	3	0	19	25	1	0	34	0	0	1	0
Coprothermobacter proteolyticus DSM 5265	5	0	8	6	2	1	0	2	4	0	0	2	0	0	0	0
Corynebacterium diphtheriae NCTC 13129	11	0	12	1	11	0	0	0	1	0	0	11	0	0	0	0
Corynebacterium efficiens YS-314	12	1	13	2	12	0	0	1	1	0	0	11	0	0	1	0
Corynebacterium glutamicum ATCC 13032	12	1	13	0	26	0	0	0	0	0	0	24	0	0	2	0
Corynebacterium glutamicum ATCC 13032	12	1	13	0	26	0	0	0	0	0	0	24	0	0	2	0
Corynebacterium glutamicum R	12	1	14	3	12	0	0	1	2	0	0	11	0	0	1	0
Corynebacterium glutamicum R plasmid pCGR1	0	0	0	0	0	0	0	0	0	0	0	0	0	0	0	0
Corynebacterium jeikeium K411	9	0	10	1	9	0	0	0	1	0	0	9	0	0	0	0
Corynebacterium jeikeium K411 plasmid pKW4	0	0	0	0	0	0	0	0	0	0	0	0	0	0	0	0
Corynebacterium urealyticum DSM 7109	8	0	9	1	8	0	0	0	1	0	0	8	0	0	0	0
Coxiella burnetii Dugway 5J108-111	7	1	9	11	3	0	0	4	6	1	0	3	0	0	0	0
Coxiella burnetii Dugway 5J108-111 plasmid pQpDG	0	0	0	0	0	0	0	0	0	0	0	0	0	0	0	0
Coxiella burnetii RSA 331	7	1	8	10	3	0	0	4	5	1	0	3	0	0	0	0
Coxiella burnetii RSA 331 plasmid QpH1	0	0	0	0	0	0	0	0	0	0	0	0	0	0	0	0
Coxiella burnetii RSA 493	7	1	8	10	3	0	0	4	5	1	0	3	0	0	0	0
Coxiella burnetii RSA 493 plasmid pQpH1	0	0	0	0	0	0	0	0	0	0	0	0	0	0	0	0
Cupriavidus necator megaplasmid pHG1	3	0	2	3	1	0	0	2	1	0	0	1	0	0	0	0
Cupriavidus taiwanensis	26	0	33	23	17	1	0	11	11	1	0	15	0	1	1	0
Cupriavidus taiwanensis	27	2	31	23	17	1	0	11	11	1	0	15	0	1	1	0
Cupriavidus taiwanensis plasmid pRALTA	1	0	1	2	0	0	0	1	1	0	0	0	0	0	0	0
Cyanothece sp. ATCC 51142 chromosome circular	48	3	56	64	20	1	0	28	33	3	3	13	0	4	0	0
Cyanothece sp. ATCC 51142 chromosome linear	1	0	1	2	0	0	0	1	1	0	0	0	0	0	0	0
Cyanothece sp. ATCC 51142 plasmid A	0	0	0	0	0	0	0	0	0	0	0	0	0	0	0	0
Cyanothece sp. ATCC 51142 plasmid B	0	0	0	0	0	0	0	0	0	0	0	0	0	0	0	0
Cyanothece sp. ATCC 51142 plasmid C	0	0	0	0	0	0	0	0	0	0	0	0	0	0	0	0
Cyanothece sp. ATCC 51142 plasmid D	0	0	0	0	0	0	0	0	0	0	0	0	0	0	0	0
Cytophaga hutchinsonii ATCC 33406	56	5	34	51	20	0	1	34	15	2	1	16	0	0	3	0
Dechloromonas aromatica RCB	102	5	96	84	52	5	0	48	34	2	0	48	0	2	2	0
Dehalococcoides ethenogenes 195	18	0	27	11	17	0	0	3	8	0	0	15	0	2	0	0
Dehalococcoides sp. BAV1	16	0	20	10	13	0	0	4	6	0	0	12	0	1	0	0
Dehalococcoides sp. CBDB1	27	0	31	18	18	0	1	8	10	0	0	17	0	1	0	0
Deinococcus geothermalis DSM 11300	21	0	24	16	13	1	0	6	10	0	1	12	0	0	0	0
Deinococcus geothermalis DSM 11300 plasmid 1	7	0	6	13	0	0	0	7	6	0	0	0	0	0	0	0
Deinococcus geothermalis DSM 11300 plasmid pDGEO02	1	0	1	0	1	0	0	0	0	0	0	1	0	0	0	0
Deinococcus radiodurans R1 chromosome 1	13	1	17	19	6	0	0	6	12	1	1	5	0	0	0	0
Deinococcus radiodurans R1 chromosome 2	4	0	7	2	3	1	0	0	2	0	0	3	0	0	0	0
Deinococcus radiodurans R1 plasmid CP1	0	0	0	0	0	0	0	0	0	0	0	0	0	0	0	0
Deinococcus radiodurans R1 plasmid MP1	4	0	2	0	3	0	0	0	0	0	1	2	0	0	0	0
Delftia acidovorans SPH-1	75	3	76	42	51	2	1	20	20	2	2	47	0	2	0	0
Desulfitobacterium hafniense Y51	64	0	72	34	51	0	0	13	21	0	0	51	0	0	0	0
Desulfotalea psychrophila LSv54	30	2	34	37	13	1	0	17	19	1	0	12	0	1	0	0
Desulfotalea psychrophila LSv54 plasmid large	0	0	0	0	0	0	0	0	0	0	0	0	0	0	0	0
Desulfotalea psychrophila LSv54 plasmid small	0	0	0	0	0	0	0	0	0	0	0	0	0	0	0	0
Desulfotomaculum reducens MI-1	29	1	31	24	17	1	0	11	12	1	0	17	0	0	0	0
Desulfovibrio desulfuricans G20	51	6	68	64	23	5	0	25	35	4	1	18	0	4	0	0
Desulfovibrio vulgaris subsp. vulgaris DP4	63	3	69	64	28	5	0	30	33	1	1	25	0	2	0	0
Desulfovibrio vulgaris subsp. vulgaris DP4 plasmid pDVUL01	3	0	5	3	1	1	0	1	2	0	0	1	0	0	0	0
Desulfovibrio vulgaris subsp. vulgaris str. Hildenborough	61	3	68	66	27	4	0	30	35	1	1	24	0	2	0	0
Desulfovibrio vulgaris subsp. vulgaris str. Hildenborough megaplasmid	3	0	4	5	1	0	0	2	3	0	0	1	0	0	0	0
Dichelobacter nodosus VCS1703A	4	1	10	2	5	1	0	0	2	0	0	3	0	1	1	0
Dictyoglomus thermophilum H-6-12	5	0	6	3	4	0	0	1	2	0	0	4	0	0	0	0
Dinoroseobacter shibae DFL 12	27	1	28	30	11	0	1	14	15	1	0	11	0	0	0	0
Dinoroseobacter shibae DFL 12 plasmid pDSHI01	1	0	1	0	1	0	0	0	0	0	0	1	0	0	0	0
Dinoroseobacter shibae DFL 12 plasmid pDSHI02	1	0	1	2	0	0	0	1	1	0	0	0	0	0	0	0
Dinoroseobacter shibae DFL 12 plasmid pDSHI03	1	0	1	0	1	0	0	0	0	0	0	1	0	0	0	0
Dinoroseobacter shibae DFL 12 plasmid pDSHI04	0	0	0	0	0	0	0	0	0	0	0	0	0	0	0	0
Dinoroseobacter shibae DFL 12 plasmid pDSHI05	0	0	0	0	0	0	0	0	0	0	0	0	0	0	0	0
Ehrlichia canis str. Jake	3	0	3	6	0	0	0	3	3	0	0	0	0	0	0	0
Ehrlichia chaffeensis str. Arkansas	3	0	3	6	0	0	0	3	3	0	0	0	0	0	0	0
Ehrlichia ruminantium str. Gardel	3	0	4	7	0	0	0	3	4	0	0	0	0	0	0	0
Ehrlichia ruminantium str. Welgevonden	3	0	4	7	0	0	0	3	4	0	0	0	0	0	0	0
Ehrlichia ruminantium str. Welgevonden	3	0	3	7	0	0	0	3	4	0	0	0	0	0	0	0
Elusimicrobium minutum Pei191	6	0	6	7	1	1	0	3	4	0	0	1	0	0	0	0
Enterobacter sakazakii ATCC BAA-894	24	1	29	16	19	0	0	7	9	0	0	17	0	1	1	0
Enterobacter sakazakii ATCC BAA-894 plasmid pESA2	0	0	0	0	0	0	0	0	0	0	0	0	0	0	0	0
Enterobacter sakazakii ATCC BAA-894 plasmid pESA3	1	0	1	0	1	0	0	0	0	0	0	1	0	0	0	0
Enterobacter sp. 638	28	1	33	18	22	0	0	8	10	0	0	20	0	1	1	0
Enterobacter sp. 638 plasmid pENTE01	1	0	1	0	1	0	0	0	0	0	0	1	0	0	0	0
Enterococcus faecalis V583	16	0	18	4	15	0	0	1	3	0	0	15	0	0	0	0
Enterococcus faecalis V583 plasmid pTEF1	0	0	0	0	0	0	0	0	0	0	0	0	0	0	0	0
Enterococcus faecalis V583 plasmid pTEF2	0	0	0	0	0	0	0	0	0	0	0	0	0	0	0	0
Enterococcus faecalis V583 plasmid pTEF3	0	0	0	0	0	0	0	0	0	0	0	0	0	0	0	0
Erwinia carotovora subsp. atroseptica SCRI1043	27	1	29	15	21	0	0	8	7	0	0	19	0	1	1	0
Erwinia tasmaniensis	22	0	25	17	15	0	0	8	9	0	0	14	0	1	0	0
Erwinia tasmaniensis plasmid pET09	0	0	0	0	0	0	0	0	0	0	0	0	0	0	0	0
Erwinia tasmaniensis plasmid pET35	0	0	0	0	0	0	0	0	0	0	0	0	0	0	0	0
Erwinia tasmaniensis plasmid pET45	0	0	0	0	0	0	0	0	0	0	0	0	0	0	0	0
Erwinia tasmaniensis plasmid pET46	0	0	0	0	0	0	0	0	0	0	0	0	0	0	0	0
Erwinia tasmaniensis plasmid pET49	0	0	0	0	0	0	0	0	0	0	0	0	0	0	0	0
Erythrobacter litoralis HTCC2594	21	3	22	26	8	0	1	12	11	3	0	7	0	1	0	0
Escherichia coli 536	31	1	33	15	25	0	0	8	7	0	0	23	0	1	1	0
Escherichia coli APEC O1	32	1	34	55	6	0	0	27	27	1	0	5	0	1	0	0
Escherichia coli APEC O1 plasmid pAPEC-O1-ColBM	0	0	0	0	0	0	0	0	0	0	0	0	0	0	0	0
Escherichia coli APEC O1 plasmid pAPEC-O1-R	2	0	2	2	1	0	0	1	1	0	0	1	0	0	0	0
Escherichia coli ATCC 8739	31	2	35	16	26	0	0	7	8	1	0	24	0	1	1	0
Escherichia coli CFT073	33	2	35	14	28	0	0	7	6	1	0	26	0	1	1	0
Escherichia coli E24377A	28	3	31	16	23	0	0	7	7	2	0	21	0	1	1	0
Escherichia coli E24377A plasmid pETEC_35	0	0	0	0	0	0	0	0	0	0	0	0	0	0	0	0
Escherichia coli E24377A plasmid pETEC_5	0	0	0	0	0	0	0	0	0	0	0	0	0	0	0	0
Escherichia coli E24377A plasmid pETEC_6	0	0	0	0	0	0	0	0	0	0	0	0	0	0	0	0
Escherichia coli E24377A plasmid pETEC_73	0	0	0	0	0	0	0	0	0	0	0	0	0	0	0	0
Escherichia coli E24377A plasmid pETEC_74	0	0	0	0	0	0	0	0	0	0	0	0	0	0	0	0
Escherichia coli E24377A plasmid pETEC_80	0	0	0	0	0	0	0	0	0	0	0	0	0	0	0	0
Escherichia coli HS	29	1	33	15	24	0	0	7	8	0	0	22	0	1	1	0
Escherichia coli O157:H7 EDL933	25	3	29	23	17	0	0	10	12	1	0	15	0	0	2	0
Escherichia coli O157:H7 EDL933 plasmid pO157	0	0	0	0	0	0	0	0	0	0	0	0	0	0	0	0
Escherichia coli O157:H7 str. Sakai	29	2	34	19	23	0	0	8	10	1	0	21	0	1	1	0
Escherichia coli O157:H7 str. Sakai plasmid pO157	0	0	0	0	0	0	0	0	0	0	0	0	0	0	0	0
Escherichia coli O157:H7 str. Sakai plasmid pOSAK1	0	0	0	0	0	0	0	0	0	0	0	0	0	0	0	0
Escherichia coli SMS-3-5	29	1	35	17	24	0	0	8	9	0	0	21	0	2	1	0
Escherichia coli SMS-3-5 plasmid pSMS35_130	0	0	0	0	0	0	0	0	0	0	0	0	0	0	0	0
Escherichia coli SMS-3-5 plasmid pSMS35_3	0	0	0	0	0	0	0	0	0	0	0	0	0	0	0	0
Escherichia coli SMS-3-5 plasmid pSMS35_4	0	0	0	0	0	0	0	0	0	0	0	0	0	0	0	0
Escherichia coli SMS-3-5 plasmid pSMS35_8	0	0	0	0	0	0	0	0	0	0	0	0	0	0	0	0
Escherichia coli str. K-12 substr. DH10B	29	1	33	15	24	0	0	7	8	0	0	22	0	1	1	0
Escherichia coli str. K-12 substr. MG1655	29	1	32	14	24	0	0	7	7	0	0	22	0	1	1	0
Escherichia coli UTI89	32	1	32	15	25	0	0	9	6	0	0	23	0	1	1	0
Escherichia coli UTI89 plasmid pUTI89	0	0	0	0	0	0	0	0	0	0	0	0	0	0	0	0
Escherichia coli W3110 DNA	29	1	32	40	11	0	0	18	21	1	0	11	0	0	0	0
Exiguobacterium sibiricum 255-15	30	1	26	19	19	0	0	11	7	1	0	19	0	0	0	0
Exiguobacterium sibiricum 255-15 plasmid pEXIG01	0	0	0	0	0	0	0	0	0	0	0	0	0	0	0	0
Exiguobacterium sibiricum 255-15 plasmid pEXIG02	0	0	0	0	0	0	0	0	0	0	0	0	0	0	0	0
Fervidobacterium nodosum Rt17-B1	10	1	14	17	4	0	0	6	10	1	0	4	0	0	0	0
Finegoldia magna ATCC 29328	13	0	13	2	12	0	0	1	1	0	0	12	0	0	0	0
Finegoldia magna ATCC 29328 plasmid pFMC	0	0	0	0	0	0	0	0	0	0	0	0	0	0	0	0
Flavobacterium johnsoniae UW101	69	14	70	62	42	1	1	30	26	6	0	34	0	0	8	0
Flavobacterium psychrophilum JIP02/86	12	4	18	21	5	1	0	7	12	2	0	4	0	0	1	0
Francisella philomiragia subsp. philomiragia ATCC 25017	3	0	4	3	2	0	0	1	2	0	0	2	0	0	0	0
Francisella philomiragia subsp. philomiragia ATCC 25017 plasmid pFPHI01	0	0	0	0	0	0	0	0	0	0	0	0	0	0	0	0
Francisella tularensis subsp. holarctica	2	0	1	3	0	0	0	2	1	0	0	0	0	0	0	0
Francisella tularensis subsp. holarctica FTNF002-00	1	0	1	2	0	0	0	1	1	0	0	0	0	0	0	0
Francisella tularensis subsp. holarctica OSU18	1	0	1	2	0	0	0	1	1	0	0	0	0	0	0	0
Francisella tularensis subsp. mediasiatica FSC147	2	0	2	4	0	0	0	2	2	0	0	0	0	0	0	0
Francisella tularensis subsp. novicida U112	3	0	3	2	2	0	0	1	1	0	0	2	0	0	0	0
Francisella tularensis subsp. tularensis FSC198	2	0	2	4	0	0	0	2	2	0	0	0	0	0	0	0
Francisella tularensis subsp. tularensis Schu 4	2	0	2	4	0	0	0	2	2	0	0	0	0	0	0	0
Francisella tularensis subsp. tularensis WY96-3418	3	0	2	3	1	0	0	2	1	0	0	1	0	0	0	0
Frankia alni ACN14a	51	0	55	53	25	1	0	25	28	0	0	25	0	0	0	0
Frankia sp. CcI3	32	1	34	36	14	1	0	16	19	1	0	14	0	0	0	0
Frankia sp. EAN1pec	68	1	68	60	37	1	0	31	29	0	0	35	1	1	0	0
Fusobacterium nucleatum subsp. nucleatum ATCC 25586	7	0	8	3	6	0	0	1	2	0	0	6	0	0	0	0
Geobacillus kaustophilus HTA426	27	2	28	15	21	0	0	8	7	0	0	19	0	0	2	0
Geobacillus kaustophilus HTA426 plasmid pHTA426	0	0	1	1	0	0	0	0	1	0	0	0	0	0	0	0
Geobacillus thermodenitrificans NG80-2	27	1	29	15	21	0	0	6	8	1	0	21	0	0	0	0
Geobacillus thermodenitrificans NG80-2 plasmid pLW1071	0	0	0	0	0	0	0	0	0	0	0	0	0	0	0	0
Geobacter bemidjiensis Bem	127	2	111	126	44	6	2	64	60	2	5	37	0	2	0	0
Geobacter lovleyi SZ	97	2	99	84	40	10	1	37	45	2	2	38	0	0	0	0
Geobacter lovleyi SZ plasmid pGLOV01	0	0	0	0	0	0	0	0	0	0	0	0	0	0	0	0
Geobacter metallireducens GS-15	87	0	74	75	30	6	2	40	35	0	2	28	0	0	0	0
Geobacter metallireducens GS-15 plasmid unnamed	0	0	0	0	0	0	0	0	0	0	0	0	0	0	0	0
Geobacter sulfurreducens PCA	92	1	93	91	41	3	1	44	47	0	1	38	1	1	0	0
Geobacter uraniireducens Rf4	96	1	110	90	47	5	2	35	54	1	2	45	0	0	0	0
Gloeobacter violaceus PCC 7421	45	3	38	44	15	4	0	24	18	2	2	12	0	1	0	0
Gluconacetobacter diazotrophicus PAl 5	22	0	29	11	16	0	2	2	9	0	0	15	0	1	0	0
Gluconacetobacter diazotrophicus PAl 5 plasmid pGDIPal5I	0	0	0	0	0	0	0	0	0	0	0	0	0	0	0	0
Gluconacetobacter diazotrophicus PAl 5 plasmid pGDIPal5II	0	0	0	0	0	0	0	0	0	0	0	0	0	0	0	0
Gluconobacter oxydans 621H	17	1	19	11	13	0	0	4	6	1	1	11	0	1	0	0
Gluconobacter oxydans 621H plasmid pGOX1	0	0	0	0	0	0	0	0	0	0	0	0	0	0	0	0
Gluconobacter oxydans 621H plasmid pGOX2	0	0	0	0	0	0	0	0	0	0	0	0	0	0	0	0
Gluconobacter oxydans 621H plasmid pGOX3	0	0	0	0	0	0	0	0	0	0	0	0	0	0	0	0
Gluconobacter oxydans 621H plasmid pGOX4	0	0	0	0	0	0	0	0	0	0	0	0	0	0	0	0
Gluconobacter oxydans 621H plasmid pGOX5	0	0	0	0	0	0	0	0	0	0	0	0	0	0	0	0
Gramella forsetii KT0803	32	6	35	22	21	3	0	10	10	2	1	16	0	0	4	0
Granulibacter bethesdensis CGDNIH1	19	0	21	12	12	0	1	5	7	0	0	12	0	0	0	0
Haemophilus ducreyi 35000HP	1	0	3	2	1	0	0	0	2	0	0	1	0	0	0	0
Haemophilus influenzae 86-028NP	4	0	5	5	2	0	0	2	3	0	0	2	0	0	0	0
Haemophilus influenzae PittEE	4	0	5	5	2	0	0	2	3	0	0	2	0	0	0	0
Haemophilus influenzae PittGG	4	0	5	5	2	0	0	2	3	0	0	2	0	0	0	0
Haemophilus influenzae Rd KW20	3	0	6	5	2	0	0	1	4	0	0	2	0	0	0	0
Haemophilus somnus 129PT	3	0	3	4	1	0	0	2	2	0	0	1	0	0	0	0
Haemophilus somnus 129PT plasmid pHS129	0	0	0	0	0	0	0	0	0	0	0	0	0	0	0	0
Haemophilus somnus 2336	4	0	4	6	1	0	0	3	3	0	0	1	0	0	0	0
Hahella chejuensis KCTC 2396	81	5	104	79	45	7	0	34	42	3	1	39	0	4	1	0
Haloarcula marismortui ATCC 43049 chromosome I	51	1	18	62	2	0	1	45	16	1	1	1	0	0	0	0
Haloarcula marismortui ATCC 43049 chromosome II	6	0	2	4	2	0	0	4	0	0	0	2	0	0	0	0
Haloarcula marismortui ATCC 43049 plasmid pNG100	0	0	0	0	0	0	0	0	0	0	0	0	0	0	0	0
Haloarcula marismortui ATCC 43049 plasmid pNG200	0	0	0	0	0	0	0	0	0	0	0	0	0	0	0	0
Haloarcula marismortui ATCC 43049 plasmid pNG300	0	0	0	0	0	0	0	0	0	0	0	0	0	0	0	0
Haloarcula marismortui ATCC 43049 plasmid pNG400	0	0	1	1	0	0	0	0	1	0	0	0	0	0	0	0
Haloarcula marismortui ATCC 43049 plasmid pNG500	0	0	0	0	0	0	0	0	0	0	0	0	0	0	0	0
Haloarcula marismortui ATCC 43049 plasmid pNG600	0	0	0	0	0	0	0	0	0	0	0	0	0	0	0	0
Haloarcula marismortui ATCC 43049 plasmid pNG700	2	0	2	4	0	0	0	2	2	0	0	0	0	0	0	0
Halobacterium salinarum R1	11	1	6	9	3	1	0	7	1	1	0	3	0	0	0	0
Halobacterium salinarum R1 plasmid PHS1	1	0	0	1	0	0	0	1	0	0	0	0	0	0	0	0
Halobacterium salinarum R1 plasmid PHS2	1	0	0	1	0	0	0	1	0	0	0	0	0	0	0	0
Halobacterium salinarum R1 plasmid PHS3	0	0	0	0	0	0	0	0	0	0	0	0	0	0	0	0
Halobacterium salinarum R1 plasmid PHS4	0	0	0	0	0	0	0	0	0	0	0	0	0	0	0	0
Halobacterium sp. NRC-1	11	1	6	9	3	1	0	7	1	1	0	3	0	0	0	0
Halobacterium sp. NRC-1 plasmid pNRC100	1	0	0	1	0	0	0	1	0	0	0	0	0	0	0	0
Halobacterium sp. NRC-1 plasmid pNRC200	1	0	0	1	0	0	0	1	0	0	0	0	0	0	0	0
Haloquadratum walsbyi DSM 16790	6	0	3	9	0	0	0	6	3	0	0	0	0	0	0	0
Haloquadratum walsbyi DSM 16790 plasmid PL47	0	0	0	0	0	0	0	0	0	0	0	0	0	0	0	0
Halorhodospira halophila SL1	25	2	22	24	11	1	0	12	10	2	1	10	0	0	0	0
Helicobacter acinonychis str. Sheeba	4	0	9	7	3	0	0	1	6	0	0	3	0	0	0	0
Helicobacter acinonychis str. Sheeba plasmid pHac1	0	0	0	0	0	0	0	0	0	0	0	0	0	0	0	0
Helicobacter hepaticus ATCC 51449	6	0	11	9	4	0	0	2	7	0	0	4	0	0	0	0
Helicobacter pylori 26695	4	0	9	9	2	0	0	2	7	0	0	2	0	0	0	0
Helicobacter pylori G27	4	0	9	9	1	1	0	1	8	0	0	1	0	0	0	0
Helicobacter pylori G27 plasmid pHPG27	0	0	0	0	0	0	0	0	0	0	0	0	0	0	0	0
Helicobacter pylori HPAG1	4	0	9	7	3	0	0	1	6	0	0	3	0	0	0	0
Helicobacter pylori HPAG1 plasmid pHPAG1	0	0	0	0	0	0	0	0	0	0	0	0	0	0	0	0
Helicobacter pylori J99	4	0	10	8	3	0	0	1	7	0	0	3	0	0	0	0
Helicobacter pylori Shi470	4	0	9	7	3	0	0	1	6	0	0	3	0	0	0	0
Heliobacterium modesticaldum Ice1	27	5	28	35	11	1	0	15	17	3	0	10	1	0	0	0
Herminiimonas arsenicoxydans	35	3	43	16	31	1	0	6	8	2	1	26	0	3	1	0
Herpetosiphon aurantiacus ATCC 23779	90	0	96	91	40	5	0	43	48	0	3	36	0	1	0	0
Herpetosiphon aurantiacus ATCC 23779 plasmid pHAU01	2	0	3	3	1	0	0	1	2	0	0	1	0	0	0	0
Herpetosiphon aurantiacus ATCC 23779 plasmid pHAU02	0	0	0	0	0	0	0	0	0	0	0	0	0	0	0	0
Hydrogenobaculum sp. Y04AAS1	7	0	8	9	3	0	0	4	5	0	0	3	0	0	0	0
Hyperthermus butylicus DSM 5456	0	0	0	0	0	0	0	0	0	0	0	0	0	0	0	0
Hyphomonas neptunium ATCC 15444	27	5	28	37	8	1	1	17	15	5	0	7	0	1	0	0
Idiomarina loihiensis L2TR	26	2	32	26	15	0	1	9	15	2	0	15	0	0	0	0
Ignicoccus hospitalis KIN4/I	0	0	0	0	0	0	0	0	0	0	0	0	0	0	0	0
Jannaschia sp. CCS1	22	2	28	28	10	0	1	11	15	2	0	9	0	1	0	0
Jannaschia sp. CCS1 plasmid1	0	0	0	0	0	0	0	0	0	0	0	0	0	0	0	0
Janthinobacterium sp. Marseille	43	5	56	26	36	2	0	8	15	3	1	31	0	3	1	0
Kineococcus radiotolerans SRS30216	44	1	42	24	28	1	1	13	11	0	0	28	0	0	0	0
Kineococcus radiotolerans SRS30216 plasmid pKRAD01	2	0	1	1	1	0	0	1	0	0	0	1	0	0	0	0
Kineococcus radiotolerans SRS30216 plasmid pKRAD02	0	0	0	0	0	0	0	0	0	0	0	0	0	0	0	0
Klebsiella pneumoniae 342	32	1	33	16	25	0	0	8	8	0	0	24	0	0	1	0
Klebsiella pneumoniae 342 plasmid pKP187	0	0	0	0	0	0	0	0	0	0	0	0	0	0	0	0
Klebsiella pneumoniae 342 plasmid pKP91	0	0	0	0	0	0	0	0	0	0	0	0	0	0	0	0
Klebsiella pneumoniae subsp. pneumoniae MGH 78578	31	1	33	15	25	0	0	7	8	0	0	24	0	0	1	0
Klebsiella pneumoniae subsp. pneumoniae MGH 78578 plasmid pKPN3	2	0	2	2	1	0	0	1	1	0	0	1	0	0	0	0
Klebsiella pneumoniae subsp. pneumoniae MGH 78578 plasmid pKPN4	0	0	0	0	0	0	0	0	0	0	0	0	0	0	0	0
Klebsiella pneumoniae subsp. pneumoniae MGH 78578 plasmid pKPN5	0	0	0	0	0	0	0	0	0	0	0	0	0	0	0	0
Klebsiella pneumoniae subsp. pneumoniae MGH 78578 plasmid pKPN6	0	0	0	0	0	0	0	0	0	0	0	0	0	0	0	0
Klebsiella pneumoniae subsp. pneumoniae MGH 78578 plasmid pKPN7	0	0	0	0	0	0	0	0	0	0	0	0	0	0	0	0
Kocuria rhizophila DC2201	12	1	14	7	10	0	0	3	4	0	0	9	0	0	1	0
Lactobacillus acidophilus NCFM	7	0	8	1	7	0	0	0	1	0	0	7	0	0	0	0
Lactobacillus brevis ATCC 367	10	0	10	0	10	0	0	0	0	0	0	10	0	0	0	0
Lactobacillus brevis ATCC 367 plasmid 1	0	0	0	0	0	0	0	0	0	0	0	0	0	0	0	0
Lactobacillus brevis ATCC 367 plasmid 2	0	0	0	0	0	0	0	0	0	0	0	0	0	0	0	0
Lactobacillus casei	16	0	17	1	16	0	0	0	1	0	0	16	0	0	0	0
Lactobacillus casei ATCC 334	15	0	17	2	15	0	0	0	2	0	0	15	0	0	0	0
Lactobacillus casei ATCC 334 plasmid 1	0	0	0	0	0	0	0	0	0	0	0	0	0	0	0	0
Lactobacillus delbrueckii subsp. bulgaricus ATCC 11842	6	0	6	2	5	0	0	1	1	0	0	5	0	0	0	0
Lactobacillus delbrueckii subsp. bulgaricus ATCC BAA-365	7	0	7	0	7	0	0	0	0	0	0	7	0	0	0	0
Lactobacillus fermentum IFO 3956	5	0	7	2	5	0	0	0	2	0	0	5	0	0	0	0
Lactobacillus gasseri ATCC 33323	5	0	5	0	5	0	0	0	0	0	0	5	0	0	0	0
Lactobacillus helveticus DPC 4571	4	0	4	0	4	0	0	0	0	0	0	4	0	0	0	0
Lactobacillus johnsonii NCC 533	9	0	9	4	7	0	0	2	2	0	0	7	0	0	0	0
Lactobacillus plantarum WCFS1	12	0	15	4	10	1	0	1	3	0	0	10	0	0	0	0
Lactobacillus plantarum WCFS1 plasmid pWCFS101	0	0	0	0	0	0	0	0	0	0	0	0	0	0	0	0
Lactobacillus plantarum WCFS1 plasmid pWCFS102	0	0	0	0	0	0	0	0	0	0	0	0	0	0	0	0
Lactobacillus plantarum WCFS1 plasmid pWCFS103	0	0	0	0	0	0	0	0	0	0	0	0	0	0	0	0
Lactobacillus reuteri F275	7	0	9	2	8	0	0	0	2	0	0	8	0	0	0	0
Lactobacillus reuteri F275	8	0	10	2	8	0	0	0	2	0	0	8	0	0	0	0
Lactobacillus sakei subsp. sakei 23K	9	1	10	2	9	0	0	0	1	1	0	9	0	0	0	0
Lactobacillus salivarius UCC118	6	0	6	0	6	0	0	0	0	0	0	6	0	0	0	0
Lactobacillus salivarius UCC118 plasmid pMP118	1	0	2	1	1	0	0	0	1	0	0	1	0	0	0	0
Lactobacillus salivarius UCC118 plasmid pSF118-20	0	0	0	0	0	0	0	0	0	0	0	0	0	0	0	0
Lactobacillus salivarius UCC118 plasmid pSF118-44	0	0	0	0	0	0	0	0	0	0	0	0	0	0	0	0
Lactococcus lactis subsp. cremoris MG1363	7	0	7	4	5	0	0	2	2	0	0	5	0	0	0	0
Lactococcus lactis subsp. cremoris SK11	8	0	8	4	6	0	0	2	2	0	0	6	0	0	0	0
Lactococcus lactis subsp. cremoris SK11 plasmid 1	0	0	0	0	0	0	0	0	0	0	0	0	0	0	0	0
Lactococcus lactis subsp. cremoris SK11 plasmid 2	0	0	0	0	0	0	0	0	0	0	0	0	0	0	0	0
Lactococcus lactis subsp. cremoris SK11 plasmid 3	1	0	1	0	1	0	0	0	0	0	0	1	0	0	0	0
Lactococcus lactis subsp. cremoris SK11 plasmid 4	0	0	0	0	0	0	0	0	0	0	0	0	0	0	0	0
Lactococcus lactis subsp. cremoris SK11 plasmid 5	0	0	0	0	0	0	0	0	0	0	0	0	0	0	0	0
Lactococcus lactis subsp. lactis Il1403	7	0	7	4	3	0	1	2	2	0	0	3	0	0	0	0
Lawsonia intracellularis PHE/MN1-00	5	1	9	8	2	1	0	2	6	0	0	2	0	0	0	0
Lawsonia intracellularis PHE/MN1-00 plasmid 1	0	0	0	0	0	0	0	0	0	0	0	0	0	0	0	0
Lawsonia intracellularis PHE/MN1-00 plasmid 2	0	0	0	0	0	0	0	0	0	0	0	0	0	0	0	0
Lawsonia intracellularis PHE/MN1-00 plasmid 3	0	0	0	0	0	0	0	0	0	0	0	0	0	0	0	0
Legionella pneumophila str. Corby	11	1	13	9	8	0	0	3	5	1	0	8	0	0	0	0
Legionella pneumophila str. Lens	12	1	12	9	8	0	0	4	4	1	0	8	0	0	0	0
Legionella pneumophila str. Lens plasmid pLPL	0	0	0	0	0	0	0	0	0	0	0	0	0	0	0	0
Legionella pneumophila str. Paris	12	0	13	7	9	0	0	3	4	0	0	9	0	0	0	0
Legionella pneumophila str. Paris plasmid pLPP	1	0	1	2	0	0	0	1	1	0	0	0	0	0	0	0
Legionella pneumophila subsp. pneumophila str. Philadelphia 1	12	0	13	7	9	0	0	3	4	0	0	9	0	0	0	0
Leifsonia xyli subsp. xyli str. CTCB07	16	0	21	9	14	0	0	3	6	0	0	13	0	1	0	0
Leptospira biflexa serovar Patoc strain Patoc 1 (Ames) chromosome I	65	3	36	65	14	4	0	42	21	2	4	9	0	0	1	0
Leptospira biflexa serovar Patoc strain Patoc 1 (Ames) chromosome II	5	0	4	5	2	0	0	3	2	0	0	2	0	0	0	0
Leptospira biflexa serovar Patoc strain Patoc 1 (Ames) plasmid p74	2	0	1	3	0	0	0	2	1	0	0	0	0	0	0	0
Leptospira biflexa serovar Patoc strain Patoc 1 (Paris) chromosome I	65	3	38	67	14	4	0	43	22	2	3	10	0	0	1	0
Leptospira biflexa serovar Patoc strain Patoc 1 (Paris) chromosome II	5	0	4	5	2	0	0	3	2	0	0	2	0	0	0	0
Leptospira biflexa serovar Patoc strain Patoc 1 (Paris) plasmid p74	2	0	1	3	0	0	0	2	1	0	0	0	0	0	0	0
Leptospira borgpetersenii serovar Hardjo-bovis JB197 chromosome 1	27	1	24	27	9	1	1	12	14	1	3	6	0	0	0	0
Leptospira borgpetersenii serovar Hardjo-bovis JB197 chromosome 2	2	0	3	3	1	0	0	1	2	0	0	1	0	0	0	0
Leptospira borgpetersenii serovar Hardjo-bovis L550 chromosome 1	30	2	26	33	9	1	1	15	16	2	3	6	0	0	0	0
Leptospira borgpetersenii serovar Hardjo-bovis L550 chromosome 2	2	0	2	2	1	0	0	1	1	0	0	1	0	0	0	0
Leptospira interrogans serovar Copenhageni str. Fiocruz L1-130 chromosome I	42	2	30	32	16	2	1	18	12	2	4	10	0	2	0	0
Leptospira interrogans serovar Copenhageni str. Fiocruz L1-130 chromosome II	4	0	3	5	1	0	0	3	2	0	0	1	0	0	0	0
Leptospira interrogans serovar Lai str. 56601 chromosome I	43	3	29	33	16	2	1	18	12	3	5	10	0	1	0	0
Leptospira interrogans serovar Lai str. 56601 chromosome II	4	0	3	5	1	0	0	3	2	0	0	1	0	0	0	0
Leptothrix cholodnii SP-6	74	1	75	41	48	3	1	23	17	1	1	45	0	2	0	0
Leuconostoc citreum KM20	6	0	7	3	5	0	0	1	2	0	0	5	0	0	0	0
Leuconostoc citreum KM20 plasmid pLCK1	0	0	0	0	0	0	0	0	0	0	0	0	0	0	0	0
Leuconostoc citreum KM20 plasmid pLCK2	0	0	0	0	0	0	0	0	0	0	0	0	0	0	0	0
Leuconostoc citreum KM20 plasmid pLCK3	0	0	0	0	0	0	0	0	0	0	0	0	0	0	0	0
Leuconostoc citreum KM20 plasmid pLCK4	0	0	0	0	0	0	0	0	0	0	0	0	0	0	0	0
Leuconostoc mesenteroides subsp. mesenteroides ATCC 8293	9	0	10	3	8	0	0	1	2	0	0	8	0	0	0	0
Leuconostoc mesenteroides subsp. mesenteroides ATCC 8293 plasmid pLEUM1	0	0	0	0	0	0	0	0	0	0	0	0	0	0	0	0
Listeria innocua Clip11262	15	0	17	4	14	0	0	1	3	0	0	14	0	0	0	0
Listeria innocua Clip11262 plasmid pLI100	1	0	1	0	1	0	0	0	0	0	0	1	0	0	0	0
Listeria monocytogenes EGD-e	15	0	17	4	14	0	0	1	3	0	0	14	0	0	0	0
Listeria monocytogenes str. 4b F2365	14	0	16	4	13	0	0	1	3	0	0	13	0	0	0	0
Listeria welshimeri serovar 6b str. SLCC5334	16	0	19	5	15	0	0	1	4	0	0	15	0	0	0	0
Lysinibacillus sphaericus C3-41	45	3	59	25	41	0	0	7	18	0	0	38	0	0	3	0
Lysinibacillus sphaericus C3-41 plasmid pBsph	0	0	0	0	0	0	0	0	0	0	0	0	0	0	0	0
Magnetococcus sp. MC-1	99	5	79	111	30	3	1	63	45	3	2	27	0	0	1	0
Magnetospirillum magneticum AMB-1	107	2	101	126	25	10	1	68	56	2	1	21	0	3	0	0
Mannheimia succiniciproducens MBEL55E	5	0	5	4	3	0	0	2	2	0	0	3	0	0	0	0
Maricaulis maris MCS10	37	2	43	44	14	2	1	19	23	2	1	10	0	3	0	0
Marinobacter aquaeolei VT8	42	1	54	24	30	3	1	8	16	0	0	28	0	1	1	0
Marinobacter aquaeolei VT8 plasmid pMAQU01	0	0	0	0	0	0	0	0	0	0	0	0	0	0	0	0
Marinobacter aquaeolei VT8 plasmid pMAQU02	1	0	0	1	0	0	0	1	0	0	0	0	0	0	0	0
Marinomonas sp. MWYL1	52	3	64	26	42	3	0	6	19	1	0	40	2	0	0	0
Mesoplasma florum L1	0	0	0	0	0	0	0	0	0	0	0	0	0	0	0	0
Mesorhizobium loti MAFF303099	55	2	57	48	30	2	0	22	25	1	1	27	1	1	0	0
Mesorhizobium loti MAFF303099 plasmid pMLa	0	0	0	0	0	0	0	0	0	0	0	0	0	0	0	0
Mesorhizobium loti MAFF303099 plasmid pMLb	5	1	5	6	1	1	0	3	3	0	0	0	1	0	0	0
Mesorhizobium sp. BNC1	30	2	33	40	9	1	1	19	19	2	0	8	0	1	0	0
Mesorhizobium sp. BNC1 plasmid 1	2	0	2	2	1	0	0	1	1	0	0	1	0	0	0	0
Mesorhizobium sp. BNC1 plasmid 2	0	0	0	0	0	0	0	0	0	0	0	0	0	0	0	0
Mesorhizobium sp. BNC1 plasmid 3	0	0	0	0	0	0	0	0	0	0	0	0	0	0	0	0
Metallosphaera sedula DSM 5348	0	0	0	0	0	0	0	0	0	0	0	0	0	0	0	0
Methanobrevibacter smithii ATCC 35061	0	0	0	0	0	0	0	0	0	0	0	0	0	0	0	0
Methanocaldococcus jannaschii DSM 2661	0	2	0	2	0	0	0	0	0	2	0	0	0	0	0	0
Methanocaldococcus jannaschii DSM 2661 extrachromosomal	0	0	0	0	0	0	0	0	0	0	0	0	0	0	0	0
Methanocaldococcus jannaschii DSM 2661 extrachromosomal	0	0	0	0	0	0	0	0	0	0	0	0	0	0	0	0
Methanococcoides burtonii DSM 6242	30	0	14	31	5	1	0	23	8	0	1	4	0	0	0	0
Methanococcus aeolicus Nankai-3	1	0	1	0	1	0	0	0	0	0	0	1	0	0	0	0
Methanococcus maripaludis C5	3	0	3	2	2	0	0	1	1	0	0	2	0	0	0	0
Methanococcus maripaludis C5 plasmid pMMC501	0	0	0	0	0	0	0	0	0	0	0	0	0	0	0	0
Methanococcus maripaludis C6	3	1	3	3	2	0	0	1	1	1	0	2	0	0	0	0
Methanococcus maripaludis C7	3	1	3	3	2	0	0	1	1	1	0	2	0	0	0	0
Methanococcus maripaludis S2	3	0	3	2	2	0	0	1	1	0	0	2	0	0	0	0
Methanococcus vannielii SB	5	2	3	6	2	0	0	3	1	2	0	2	0	0	0	0
Methanocorpusculum labreanum Z	1	0	1	0	1	0	0	0	0	0	0	1	0	0	0	0
Methanoculleus marisnigri JR1	35	0	7	29	2	3	0	26	3	0	0	2	0	0	0	0
Methanopyrus kandleri AV19	0	0	1	1	0	0	0	0	1	0	0	0	0	0	0	0
Methanosaeta thermophila PT	7	0	5	10	1	0	0	6	4	0	0	1	0	0	0	0
Methanosarcina acetivorans C2A	53	1	15	52	5	1	1	44	7	1	1	4	0	0	0	0
Methanosarcina barkeri str. fusaro chromosome 1	26	0	11	31	3	0	0	23	8	0	0	3	0	0	0	0
Methanosarcina barkeri str. fusaro plasmid 1	0	0	0	0	0	0	0	0	0	0	0	0	0	0	0	0
Methanosarcina mazei Go1	35	0	14	36	5	1	0	29	7	0	1	3	0	1	0	0
Methanosphaera stadtmanae DSM 3091	0	0	0	0	0	0	0	0	0	0	0	0	0	0	0	0
Methanospirillum hungatei JF-1	87	1	55	86	17	5	2	55	30	1	5	11	0	1	0	0
Methanothermobacter thermautotrophicus str. Delta H	16	0	7	17	1	0	1	12	5	0	1	0	0	0	0	0
Methylacidiphilum infernorum V4	9	0	12	5	8	0	0	1	4	0	0	8	0	0	0	0
Methylibium petroleiphilum PM1	52	0	50	21	39	1	0	13	8	0	0	38	0	1	0	0
Methylibium petroleiphilum PM1 plasmid RPME01	2	0	0	2	0	0	0	2	0	0	0	0	0	0	0	0
Methylobacillus flagellatus KT	34	0	39	21	26	0	0	12	9	0	0	22	0	4	0	0
Methylobacterium extorquens PA1	80	2	78	93	30	1	1	47	45	1	2	23	1	4	0	0
Methylobacterium populi BJ001	101	3	83	96	39	3	1	52	41	3	5	31	0	3	0	0
Methylobacterium populi BJ001 plasmid pMPOP01	0	0	0	0	0	0	0	0	0	0	0	0	0	0	0	0
Methylobacterium populi BJ001 plasmid pMPOP02	0	0	0	0	0	0	0	0	0	0	0	0	0	0	0	0
Methylobacterium radiotolerans JCM 2831	97	6	95	110	30	8	1	53	51	6	2	26	0	2	0	0
Methylobacterium radiotolerans JCM 2831 plasmid pMRAD01	12	1	8	12	3	1	0	7	4	1	0	3	0	0	0	0
Methylobacterium radiotolerans JCM 2831 plasmid pMRAD02	0	0	0	0	0	0	0	0	0	0	0	0	0	0	0	0
Methylobacterium radiotolerans JCM 2831 plasmid pMRAD03	0	0	0	0	0	0	0	0	0	0	0	0	0	0	0	0
Methylobacterium radiotolerans JCM 2831 plasmid pMRAD04	0	0	0	0	0	0	0	0	0	0	0	0	0	0	0	0
Methylobacterium radiotolerans JCM 2831 plasmid pMRAD05	0	0	0	0	0	0	0	0	0	0	0	0	0	0	0	0
Methylobacterium radiotolerans JCM 2831 plasmid pMRAD06	0	0	0	0	0	0	0	0	0	0	0	0	0	0	0	0
Methylobacterium radiotolerans JCM 2831 plasmid pMRAD07	0	0	0	0	0	0	0	0	0	0	0	0	0	0	0	0
Methylobacterium radiotolerans JCM 2831 plasmid pMRAD08	0	0	0	0	0	0	0	0	0	0	0	0	0	0	0	0
Methylobacterium sp. 4-46	102	6	89	116	31	5	1	63	49	4	2	25	0	2	2	0
Methylobacterium sp. 4-46 plasmid pM44601	0	0	0	0	0	0	0	0	0	0	0	0	0	0	0	0
Methylobacterium sp. 4-46 plasmid pM44602	0	0	0	0	0	0	0	0	0	0	0	0	0	0	0	0
Methylococcus capsulatus str. Bath	17	1	22	9	14	1	0	2	6	1	0	14	0	0	0	0
Microcystis aeruginosa NIES-843	21	2	23	42	2	0	0	19	21	2	0	2	0	0	0	0
Moorella thermoacetica ATCC 39073	14	0	19	13	10	0	0	4	9	0	0	10	0	0	0	0
Mycobacterium abscessus chromosome Chromosome	17	0	19	6	15	0	0	2	4	0	0	15	0	0	0	0
Mycobacterium abscessus plasmid	0	0	0	0	0	0	0	0	0	0	0	0	0	0	0	0
Mycobacterium avium 104	22	0	18	15	11	1	0	10	5	0	0	11	0	0	0	0
Mycobacterium avium subsp. paratuberculosis K-10	21	0	18	12	12	1	0	8	4	0	0	12	0	0	0	0
Mycobacterium bovis AF2122/97	14	0	14	12	8	0	0	6	6	0	0	8	0	0	0	0
Mycobacterium bovis BCG str. Pasteur 1173P2	15	0	14	11	9	0	0	6	5	0	0	9	0	0	0	0
Mycobacterium gilvum PYR-GCK	28	0	30	15	20	1	0	7	8	0	0	20	0	0	0	0
Mycobacterium gilvum PYR-GCK plasmid pMFLV01	1	0	3	2	1	0	0	0	2	0	0	1	0	0	0	0
Mycobacterium gilvum PYR-GCK plasmid pMFLV02	0	0	0	0	0	0	0	0	0	0	0	0	0	0	0	0
Mycobacterium gilvum PYR-GCK plasmid pMFLV03	0	0	0	0	0	0	0	0	0	0	0	0	0	0	0	0
Mycobacterium leprae TN	5	0	5	2	4	0	0	1	1	0	0	4	0	0	0	0
Mycobacterium marinum M	20	0	19	14	11	1	0	8	6	0	0	11	0	0	0	0
Mycobacterium marinum M plasmid pMM23	0	0	0	0	0	0	0	0	0	0	0	0	0	0	0	0
Mycobacterium smegmatis str. MC2 155	35	0	35	25	21	1	0	13	12	0	0	21	0	0	0	0
Mycobacterium sp. JLS	30	0	32	15	22	1	0	7	8	0	0	22	0	0	0	0
Mycobacterium sp. KMS	27	0	30	12	21	1	0	5	7	0	0	21	0	0	0	0
Mycobacterium sp. KMS plasmid pMKMS01	1	0	3	2	1	0	0	0	2	0	0	1	0	0	0	0
Mycobacterium sp. KMS plasmid pMKMS02	0	0	0	0	0	0	0	0	0	0	0	0	0	0	0	0
Mycobacterium sp. MCS	27	0	30	12	21	1	0	5	7	0	0	21	0	0	0	0
Mycobacterium sp. MCS plasmid1	0	0	0	0	0	0	0	0	0	0	0	0	0	0	0	0
Mycobacterium tuberculosis CDC1551	15	0	14	9	10	0	0	5	4	0	0	10	0	0	0	0
Mycobacterium tuberculosis F11	15	0	14	11	9	0	0	6	5	0	0	9	0	0	0	0
Mycobacterium tuberculosis H37Ra	14	0	14	12	8	0	0	6	6	0	0	8	0	0	0	0
Mycobacterium tuberculosis H37Rv	14	0	14	12	8	0	0	6	6	0	0	8	0	0	0	0
Mycobacterium ulcerans Agy99	13	0	16	10	8	1	0	4	6	0	0	8	0	0	0	0
Mycobacterium vanbaalenii PYR-1	38	1	39	22	25	2	0	10	11	1	0	25	0	0	0	0
Mycoplasma agalactiae PG2	0	0	0	0	0	0	0	0	0	0	0	0	0	0	0	0
Mycoplasma arthritidis 158L3-1	0	0	0	0	0	0	0	0	0	0	0	0	0	0	0	0
Mycoplasma capricolum subsp. capricolum ATCC 27343	0	0	0	0	0	0	0	0	0	0	0	0	0	0	0	0
Mycoplasma gallisepticum R	0	0	0	0	0	0	0	0	0	0	0	0	0	0	0	0
Mycoplasma genitalium G37	0	0	0	0	0	0	0	0	0	0	0	0	0	0	0	0
Mycoplasma hyopneumoniae 232	0	0	0	0	0	0	0	0	0	0	0	0	0	0	0	0
Mycoplasma hyopneumoniae 7448	0	0	0	0	0	0	0	0	0	0	0	0	0	0	0	0
Mycoplasma hyopneumoniae J	0	0	0	0	0	0	0	0	0	0	0	0	0	0	0	0
Mycoplasma mobile 163K	0	0	0	0	0	0	0	0	0	0	0	0	0	0	0	0
Mycoplasma mycoides subsp. mycoides SC str. PG1	0	0	0	0	0	0	0	0	0	0	0	0	0	0	0	0
Mycoplasma penetrans HF-2	0	0	0	0	0	0	0	0	0	0	0	0	0	0	0	0
Mycoplasma pneumoniae M129	0	0	0	0	0	0	0	0	0	0	0	0	0	0	0	0
Mycoplasma pulmonis UAB CTIP	0	0	0	0	0	0	0	0	0	0	0	0	0	0	0	0
Mycoplasma synoviae 53	0	0	0	0	0	0	0	0	0	0	0	0	0	0	0	0
Myxococcus xanthus DK 1622	140	4	137	157	51	6	1	82	72	3	4	40	0	6	1	0
Nanoarchaeum equitans Kin4-M	0	0	0	0	0	0	0	0	0	0	0	0	0	0	0	0
Natranaerobius thermophilus JW/NM-WN-LF	15	0	25	15	11	1	0	3	12	0	0	11	0	0	0	0
Natranaerobius thermophilus JW/NM-WN-LF plasmid pNTHE01	0	0	0	0	0	0	0	0	0	0	0	0	0	0	0	0
Natranaerobius thermophilus JW/NM-WN-LF plasmid pNTHE02	0	0	0	0	0	0	0	0	0	0	0	0	0	0	0	0
Natronomonas pharaonis DSM 2160	30	2	10	34	2	0	1	24	8	2	1	1	0	0	0	0
Natronomonas pharaonis DSM 2160 plasmid PL131	4	0	0	4	0	0	0	4	0	0	0	0	0	0	0	0
Natronomonas pharaonis DSM 2160 plasmid PL23	0	0	0	0	0	0	0	0	0	0	0	0	0	0	0	0
Neisseria gonorrhoeae FA 1090	5	0	4	3	3	0	0	2	1	0	0	3	0	0	0	0
Neisseria gonorrhoeae NCCP11945	5	0	5	2	4	0	0	1	1	0	0	4	0	0	0	0
Neisseria gonorrhoeae NCCP11945 plasmid pNGK	0	0	0	0	0	0	0	0	0	0	0	0	0	0	0	0
Neisseria meningitidis 053442	4	1	5	2	4	0	0	1	1	0	0	3	0	0	1	0
Neisseria meningitidis FAM18	4	1	5	2	4	0	0	1	1	0	0	3	0	0	1	0
Neisseria meningitidis MC58	4	1	5	2	4	0	0	1	1	0	0	3	0	0	1	0
Neisseria meningitidis Z2491	4	1	5	2	4	0	0	1	1	0	0	3	0	0	1	0
Neorickettsia sennetsu str. Miyayama	3	0	2	5	0	0	0	3	2	0	0	0	0	0	0	0
Nitratiruptor sp. SB155-2	15	1	20	8	14	0	0	2	5	1	0	13	0	1	0	0
Nitrobacter hamburgensis X14	41	4	41	49	12	3	1	26	20	3	0	8	0	3	1	0
Nitrobacter hamburgensis X14 plasmid 1	1	0	1	2	0	0	0	1	1	0	0	0	0	0	0	0
Nitrobacter hamburgensis X14 plasmid 2	0	0	0	0	0	0	0	0	0	0	0	0	0	0	0	0
Nitrobacter hamburgensis X14 plasmid 3	2	0	0	2	0	0	0	2	0	0	0	0	0	0	0	0
Nitrobacter winogradskyi Nb-255	25	5	30	36	7	2	1	16	16	4	0	4	0	2	1	0
Nitrosococcus oceani ATCC 19707	19	0	27	16	12	2	0	6	10	0	0	10	0	2	0	0
Nitrosococcus oceani ATCC 19707 plasmid A	0	0	0	0	0	0	0	0	0	0	0	0	0	0	0	0
Nitrosomonas europaea ATCC 19718	16	0	19	21	7	0	0	9	12	0	0	7	0	0	0	0
Nitrosomonas eutropha C91	15	0	19	20	7	0	0	8	12	0	0	7	0	0	0	0
Nitrosomonas eutropha C91 plasmid1	0	0	0	0	0	0	0	0	0	0	0	0	0	0	0	0
Nitrosomonas eutropha C91 plasmid2	0	0	0	0	0	0	0	0	0	0	0	0	0	0	0	0
Nitrosopumilus maritimus SCM1	11	0	10	17	2	0	0	9	8	0	0	2	0	0	0	0
Nitrosospira multiformis ATCC 25196 chromosome 1	25	1	33	26	12	3	0	11	14	1	0	10	0	2	0	0
Nitrosospira multiformis ATCC 25196 plasmid 1	0	0	0	0	0	0	0	0	0	0	0	0	0	0	0	0
Nitrosospira multiformis ATCC 25196 plasmid 2	0	0	0	0	0	0	0	0	0	0	0	0	0	0	0	0
Nitrosospira multiformis ATCC 25196 plasmid 3	0	0	0	0	0	0	0	0	0	0	0	0	0	0	0	0
Nocardia farcinica IFM 10152	39	1	33	20	21	1	2	13	6	1	0	21	0	0	0	0
Nocardia farcinica IFM 10152 plasmid pNF1	0	0	0	0	0	0	0	0	0	0	0	0	0	0	0	0
Nocardia farcinica IFM 10152 plasmid pNF2	0	0	0	0	0	0	0	0	0	0	0	0	0	0	0	0
Nocardioides sp. JS614	50	1	46	42	28	0	0	22	20	0	1	26	0	0	1	0
Nocardioides sp. JS614 plasmid pNOCA01	4	0	4	0	4	0	0	0	0	0	0	4	0	0	0	0
Nostoc punctiforme PCC 73102	150	3	93	158	36	4	1	98	57	3	10	22	0	4	0	0
Nostoc punctiforme PCC 73102 plasmid pNPUN01	5	0	1	4	1	0	0	3	1	0	1	0	0	0	0	0
Nostoc punctiforme PCC 73102 plasmid pNPUN02	3	0	4	3	2	0	0	1	2	0	0	2	0	0	0	0
Nostoc punctiforme PCC 73102 plasmid pNPUN03	0	0	0	0	0	0	0	0	0	0	0	0	0	0	0	0
Nostoc punctiforme PCC 73102 plasmid pNPUN04	1	0	0	1	0	0	0	1	0	0	0	0	0	0	0	0
Nostoc punctiforme PCC 73102 plasmid pNPUN05	0	0	2	2	0	0	0	0	2	0	0	0	0	0	0	0
Nostoc sp. PCC 7120	129	1	74	124	31	6	0	78	45	1	12	16	0	3	0	0
Nostoc sp. PCC 7120 plasmid pCC7120alpha	1	0	1	2	0	0	0	1	1	0	0	0	0	0	0	0
Nostoc sp. PCC 7120 plasmid pCC7120beta	2	0	3	1	2	0	0	0	1	0	0	2	0	0	0	0
Nostoc sp. PCC 7120 plasmid pCC7120delta	0	0	3	3	0	0	0	0	3	0	0	0	0	0	0	0
Nostoc sp. PCC 7120 plasmid pCC7120epsilon	0	0	1	1	0	0	0	0	1	0	0	0	0	0	0	0
Nostoc sp. PCC 7120 plasmid pCC7120gamma	0	0	0	0	0	0	0	0	0	0	0	0	0	0	0	0
Nostoc sp. PCC 7120 plasmid pCC7120zeta	0	0	0	0	0	0	0	0	0	0	0	0	0	0	0	0
Novosphingobium aromaticivorans DSM 12444	30	4	36	27	18	1	1	10	13	4	0	17	0	1	0	0
Novosphingobium aromaticivorans DSM 12444 plasmid pNL1	0	0	0	0	0	0	0	0	0	0	0	0	0	0	0	0
Novosphingobium aromaticivorans DSM 12444 plasmid pNL2	4	0	1	1	2	0	0	1	0	0	1	1	0	0	0	0
Oceanobacillus iheyensis HTE831	18	2	21	7	17	0	0	2	4	1	0	16	0	0	1	0
Ochrobactrum anthropi ATCC 49188 chromosome 1	17	1	17	21	7	0	0	10	10	1	0	7	0	0	0	0
Ochrobactrum anthropi ATCC 49188 chromosome 2	10	1	15	8	9	0	0	2	5	1	0	8	0	1	0	0
Ochrobactrum anthropi ATCC 49188 plasmid pOANT01	1	0	0	1	0	0	0	1	0	0	0	0	0	0	0	0
Ochrobactrum anthropi ATCC 49188 plasmid pOANT02	2	0	0	2	0	0	0	2	0	0	0	0	0	0	0	0
Ochrobactrum anthropi ATCC 49188 plasmid pOANT03	0	0	0	0	0	0	0	0	0	0	0	0	0	0	0	0
Ochrobactrum anthropi ATCC 49188 plasmid pOANT04	0	0	0	0	0	0	0	0	0	0	0	0	0	0	0	0
Oenococcus oeni PSU-1	6	1	6	1	6	0	0	0	0	1	0	6	0	0	0	0
Onion yellows phytoplasma OY-M	0	0	0	0	0	0	0	0	0	0	0	0	0	0	0	0
Opitutus terrae PB90-1	122	1	84	95	49	2	2	63	31	1	9	33	0	7	0	0
Orientia tsutsugamushi Boryong	23	0	4	23	2	0	0	20	3	0	1	1	0	0	0	0
Orientia tsutsugamushi str. Ikeda	30	0	3	23	5	0	0	21	2	0	4	1	0	0	0	0
Parabacteroides distasonis ATCC 8503	59	8	29	48	22	0	1	38	8	2	2	14	0	0	6	0
Paracoccus denitrificans PD1222 chromosome 1	16	1	16	17	8	0	0	8	8	1	0	8	0	0	0	0
Paracoccus denitrificans PD1222 chromosome 2	16	0	19	13	9	0	1	4	9	0	1	8	0	0	0	0
Paracoccus denitrificans PD1222 plasmid 1	4	0	5	1	4	0	0	0	1	0	0	4	0	0	0	0
Parvibaculum lavamentivorans DS-1	41	4	42	55	9	2	2	29	22	4	0	7	0	2	0	0
Pasteurella multocida subsp. multocida str. Pm70	9	0	9	6	6	0	0	3	3	0	0	6	0	0	0	0
Pediococcus pentosaceus ATCC 25745	8	0	9	1	8	0	0	0	1	0	0	8	0	0	0	0
Pelobacter carbinolicus DSM 2380	35	0	51	47	18	1	0	16	31	0	0	18	0	0	0	0
Pelobacter propionicus DSM 2379	70	1	60	64	25	3	2	35	28	1	2	23	0	0	0	0
Pelobacter propionicus DSM 2379 plasmid pPRO1	4	0	5	3	3	0	0	1	2	0	0	3	0	0	0	0
Pelobacter propionicus DSM 2379 plasmid pPRO2	0	0	0	0	0	0	0	0	0	0	0	0	0	0	0	0
Pelodictyon luteolum DSM 273	19	0	15	13	9	1	0	7	6	0	1	8	0	0	0	0
Pelodictyon phaeoclathratiforme BU-1	20	0	8	18	5	0	0	15	3	0	0	5	0	0	0	0
Pelotomaculum thermopropionicum SI	20	3	26	23	13	0	0	7	13	3	0	13	0	0	0	0
Petrotoga mobilis SJ95	8	0	8	4	6	0	0	2	2	0	0	6	0	0	0	0
Phenylobacterium zucineum HLK1	52	3	45	61	13	2	2	32	26	3	1	10	0	2	0	0
Phenylobacterium zucineum HLK1 plasmid unnamed	5	0	7	9	0	1	0	4	5	0	0	0	0	0	0	0
Photobacterium profundum SS9 chromosome 1	28	1	39	30	19	0	0	10	20	0	0	18	0	0	1	0
Photobacterium profundum SS9 chromosome 2	23	0	22	15	15	0	0	8	7	0	0	15	0	0	0	0
Photobacterium profundum SS9 plasmid pPBPR1	0	0	0	0	0	0	0	0	0	0	0	0	0	0	0	0
Photorhabdus luminescens subsp. laumondii TTO1	17	1	20	14	12	0	0	6	8	0	0	11	0	0	1	0
Picrophilus torridus DSM 9790	0	0	1	1	0	0	0	0	1	0	0	0	0	0	0	0
Polaromonas naphthalenivorans CJ2	62	1	50	31	34	2	2	21	10	0	0	32	0	1	1	0
Polaromonas naphthalenivorans CJ2 plasmid pPNAP01	0	0	0	0	0	0	0	0	0	0	0	0	0	0	0	0
Polaromonas naphthalenivorans CJ2 plasmid pPNAP02	3	0	1	2	1	0	0	2	0	0	0	1	0	0	0	0
Polaromonas naphthalenivorans CJ2 plasmid pPNAP03	0	0	0	0	0	0	0	0	0	0	0	0	0	0	0	0
Polaromonas naphthalenivorans CJ2 plasmid pPNAP04	0	0	0	0	0	0	0	0	0	0	0	0	0	0	0	0
Polaromonas naphthalenivorans CJ2 plasmid pPNAP05	0	0	0	0	0	0	0	0	0	0	0	0	0	0	0	0
Polaromonas naphthalenivorans CJ2 plasmid pPNAP06	0	0	0	0	0	0	0	0	0	0	0	0	0	0	0	0
Polaromonas naphthalenivorans CJ2 plasmid pPNAP07	0	0	0	0	0	0	0	0	0	0	0	0	0	0	0	0
Polaromonas naphthalenivorans CJ2 plasmid pPNAP08	0	0	0	0	0	0	0	0	0	0	0	0	0	0	0	0
Polaromonas sp. JS666	57	2	61	37	33	3	2	18	19	0	0	28	0	3	2	0
Polaromonas sp. JS666 plasmid 1	1	0	1	0	1	0	0	0	0	0	0	1	0	0	0	0
Polaromonas sp. JS666 plasmid 2	0	0	0	0	0	0	0	0	0	0	0	0	0	0	0	0
Polynucleobacter necessarius STIR1	2	0	5	3	2	0	0	0	3	0	0	2	0	0	0	0
Polynucleobacter sp. QLW-P1DMWA-1	8	0	9	3	7	0	0	1	2	0	0	7	0	0	0	0
Porphyromonas gingivalis ATCC 33277	5	0	6	5	3	0	0	2	3	0	0	3	0	0	0	0
Porphyromonas gingivalis W83	6	0	6	4	4	0	0	2	2	0	0	4	0	0	0	0
Prochlorococcus marinus str. AS9601	3	1	5	9	0	0	0	3	5	1	0	0	0	0	0	0
Prochlorococcus marinus str. MIT 9211	4	1	6	9	1	0	0	3	5	1	0	1	0	0	0	0
Prochlorococcus marinus str. MIT 9215	3	1	5	9	0	0	0	3	5	1	0	0	0	0	0	0
Prochlorococcus marinus str. MIT 9301	4	1	6	9	1	0	0	3	5	1	0	1	0	0	0	0
Prochlorococcus marinus str. MIT 9303	6	1	10	13	2	0	0	5	7	1	0	1	0	1	0	0
Prochlorococcus marinus str. MIT 9312	4	1	6	9	1	0	0	3	5	1	0	1	0	0	0	0
Prochlorococcus marinus str. MIT 9313	5	1	10	12	2	0	0	4	7	1	0	1	0	1	0	0
Prochlorococcus marinus str. MIT 9515	3	1	5	9	0	0	0	3	5	1	0	0	0	0	0	0
Prochlorococcus marinus str. NATL1A	4	1	6	9	1	0	0	3	5	1	0	1	0	0	0	0
Prochlorococcus marinus str. NATL2A	4	1	6	9	1	0	0	3	5	1	0	1	0	0	0	0
Prochlorococcus marinus subsp. marinus str. CCMP1375	4	1	6	9	1	0	0	3	5	1	0	1	0	0	0	0
Prochlorococcus marinus subsp. pastoris str. CCMP1986	4	1	6	9	1	0	0	3	5	1	0	1	0	0	0	0
Propionibacterium acnes KPA171202	12	0	13	9	8	0	0	4	5	0	0	8	0	0	0	0
Prosthecochloris aestuarii DSM 271	7	1	7	9	3	0	0	4	4	1	0	3	0	0	0	0
Prosthecochloris aestuarii DSM 271 plasmid pPAES01	0	0	0	0	0	0	0	0	0	0	0	0	0	0	0	0
Prosthecochloris vibrioformis DSM 265	9	0	7	7	3	1	0	4	3	0	0	3	0	0	0	0
Proteus mirabilis HI4320	17	1	22	10	15	0	0	4	6	0	0	13	0	1	1	0
Proteus mirabilis plasmid pHI4320	0	0	0	0	0	0	0	0	0	0	0	0	0	0	0	0
Pseudoalteromonas atlantica T6c	56	3	59	59	23	3	1	28	29	2	0	22	0	0	1	0
Pseudoalteromonas haloplanktis TAC125 chromosome I	32	2	40	35	18	1	0	14	20	1	0	16	0	1	1	0
Pseudoalteromonas haloplanktis TAC125 chromosome II	5	0	5	4	3	0	0	2	2	0	0	3	0	0	0	0
Pseudomonas aeruginosa PA7	68	4	77	52	45	1	1	23	28	1	0	41	1	1	2	0
Pseudomonas aeruginosa PAO1	63	4	72	50	43	1	0	22	27	1	0	39	1	1	2	0
Pseudomonas aeruginosa UCBPP-PA14	63	4	72	52	40	1	1	23	28	1	0	36	1	1	2	0
Pseudomonas entomophila L48	62	1	70	47	40	2	0	21	26	0	0	37	1	2	0	0
Pseudomonas fluorescens Pf-5	81	1	90	63	47	1	3	27	36	0	1	44	1	1	0	0
Pseudomonas fluorescens Pf0-1	77	1	86	57	47	3	1	25	32	0	2	42	1	2	0	0
Pseudomonas mendocina ymp	52	3	61	42	32	2	1	17	24	1	0	29	1	1	1	0
Pseudomonas putida F1	75	1	80	47	48	3	1	21	26	0	2	43	1	2	0	0
Pseudomonas putida GB-1	72	1	78	53	46	2	0	23	30	0	1	43	1	1	0	0
Pseudomonas putida KT2440	70	1	74	49	45	2	0	22	27	0	2	40	1	2	0	0
Pseudomonas putida W619	67	1	73	48	42	3	0	23	25	0	0	39	1	2	0	0
Pseudomonas stutzeri A1501	66	2	54	46	33	2	1	29	17	0	1	29	1	1	1	0
Pseudomonas syringae pv. phaseolicola 1448A	68	2	70	58	36	2	1	29	29	0	1	32	1	1	1	0
Pseudomonas syringae pv. phaseolicola 1448A large plasmid	0	0	0	0	0	0	0	0	0	0	0	0	0	0	0	0
Pseudomonas syringae pv. phaseolicola 1448A small plasmid	0	0	0	0	0	0	0	0	0	0	0	0	0	0	0	0
Pseudomonas syringae pv. syringae B728a	68	3	74	51	42	2	1	24	26	1	1	38	0	1	2	0
Pseudomonas syringae pv. tomato str. DC3000	68	3	71	61	37	1	1	30	30	1	1	33	0	1	2	0
Pseudomonas syringae pv. tomato str. DC3000 plasmid pDC3000A	0	0	0	0	0	0	0	0	0	0	0	0	0	0	0	0
Pseudomonas syringae pv. tomato str. DC3000 plasmid pDC3000B	0	0	0	0	0	0	0	0	0	0	0	0	0	0	0	0
Psychrobacter arcticus 273-4	13	0	14	7	10	0	0	4	3	0	0	9	0	1	0	0
Psychrobacter cryohalolentis K5	17	3	17	10	12	1	0	7	2	1	0	9	0	1	2	0
Psychrobacter cryohalolentis K5 plasmid 1	0	0	0	0	0	0	0	0	0	0	0	0	0	0	0	0
Psychrobacter sp. PRwf-1	13	0	14	7	10	0	0	4	3	0	0	9	0	1	0	0
Psychrobacter sp. PRwf-1 plasmid pRWF101	0	0	0	0	0	0	0	0	0	0	0	0	0	0	0	0
Psychrobacter sp. PRwf-1 plasmid pRWF102	0	0	0	0	0	0	0	0	0	0	0	0	0	0	0	0
Psychromonas ingrahamii 37	24	0	28	21	14	1	0	9	12	0	0	14	0	0	0	0
Pyrobaculum aerophilum str. IM2	0	0	0	0	0	0	0	0	0	0	0	0	0	0	0	0
Pyrobaculum arsenaticum DSM 13514	0	1	0	1	0	0	0	0	0	1	0	0	0	0	0	0
Pyrobaculum calidifontis JCM 11548	0	0	1	1	0	0	0	0	1	0	0	0	0	0	0	0
Pyrobaculum islandicum DSM 4184	1	0	0	1	0	0	0	1	0	0	0	0	0	0	0	0
Pyrococcus abyssi GE5	1	0	2	3	0	0	0	1	2	0	0	0	0	0	0	0
Pyrococcus abyssi GE5 plasmid pGT5	0	0	0	0	0	0	0	0	0	0	0	0	0	0	0	0
Pyrococcus furiosus DSM 3638	0	0	0	0	0	0	0	0	0	0	0	0	0	0	0	0
Pyrococcus horikoshii OT3	1	0	2	0	0	1	0	0	0	0	0	0	0	0	0	0
Ralstonia eutropha H16 chromosome 1	32	0	42	15	28	1	0	4	11	0	0	26	0	2	0	0
Ralstonia eutropha H16 chromosome 2	28	2	36	19	22	1	0	9	10	0	0	18	0	2	2	0
Ralstonia eutropha JMP134 chromosome 1	30	1	43	17	27	1	0	3	13	1	0	25	0	2	0	0
Ralstonia eutropha JMP134 chromosome 2	26	1	25	21	14	1	0	13	8	0	1	10	0	2	1	0
Ralstonia eutropha JMP134 megaplasmid	1	0	1	0	1	0	0	0	0	0	0	1	0	0	0	0
Ralstonia eutropha JMP134 plasmid 1	0	0	0	0	0	0	0	0	0	0	0	0	0	0	0	0
Ralstonia metallidurans CH34 chromosome 1	34	0	45	15	29	2	0	4	11	0	0	27	0	2	0	0
Ralstonia metallidurans CH34 chromosome 2	31	2	45	29	23	1	0	10	19	0	0	20	0	1	2	0
Ralstonia metallidurans CH34 plasmid 1	2	0	2	0	2	0	0	0	0	0	0	2	0	0	0	0
Ralstonia metallidurans CH34 plasmid 2	0	0	0	0	0	0	0	0	0	0	0	0	0	0	0	0
Ralstonia pickettii 12J chromosome 1	37	0	47	28	25	2	0	10	18	0	0	23	0	2	0	0
Ralstonia pickettii 12J chromosome 2	14	2	17	15	9	0	0	6	7	2	0	8	0	1	0	0
Ralstonia pickettii 12J plasmid pRPIC01	1	0	1	2	0	0	0	1	1	0	0	0	0	0	0	0
Ralstonia solanacearum GMI1000	27	0	39	23	20	1	0	8	15	0	0	17	0	3	0	0
Ralstonia solanacearum GMI1000 plasmid pGMI1000MP	17	1	26	24	10	0	0	8	15	1	0	9	0	1	0	0
Renibacterium salmoninarum ATCC 33209	14	3	18	7	14	0	0	2	4	1	0	12	0	0	2	0
Rhizobium etli CFN 42	36	3	46	42	20	1	0	17	22	3	0	17	0	3	0	0
Rhizobium etli CFN 42 plasmid p42a	1	0	1	2	0	0	0	1	1	0	0	0	0	0	0	0
Rhizobium etli CFN 42 plasmid p42b	0	0	0	0	0	0	0	0	0	0	0	0	0	0	0	0
Rhizobium etli CFN 42 plasmid p42c	3	0	3	0	3	0	0	0	0	0	0	3	0	0	0	0
Rhizobium etli CFN 42 plasmid p42e	3	0	4	3	2	0	0	1	2	0	0	2	0	0	0	0
Rhizobium etli CFN 42 plasmid p42f	11	0	14	8	5	1	1	5	3	0	1	3	0	1	0	0
Rhizobium etli CFN 42 symbiotic plasmid p42d	0	0	1	1	0	0	0	0	1	0	0	0	0	0	0	0
Rhizobium etli CIAT 652	40	3	46	42	22	1	0	19	20	3	0	19	0	3	0	0
Rhizobium etli CIAT 652 plasmid pA	3	0	2	3	1	0	0	2	1	0	0	1	0	0	0	0
Rhizobium etli CIAT 652 plasmid pB	1	0	0	1	0	0	0	1	0	0	0	0	0	0	0	0
Rhizobium etli CIAT 652 plasmid pC	6	0	8	4	3	0	1	1	3	0	1	2	0	0	0	0
Rhizobium leguminosarum bv. viciae 3841	45	3	52	45	26	1	0	20	22	3	0	23	0	3	0	0
Rhizobium leguminosarum bv. viciae 3841 plasmid pRL10	2	0	2	0	2	0	0	0	0	0	0	2	0	0	0	0
Rhizobium leguminosarum bv. viciae 3841 plasmid pRL11	7	0	5	5	2	1	0	4	1	0	0	2	0	0	0	0
Rhizobium leguminosarum bv. viciae 3841 plasmid pRL12	5	0	5	0	3	0	1	0	0	0	1	2	0	0	0	0
Rhizobium leguminosarum bv. viciae 3841 plasmid pRL7	1	0	1	0	1	0	0	0	0	0	0	1	0	0	0	0
Rhizobium leguminosarum bv. viciae 3841 plasmid pRL8	0	0	0	0	0	0	0	0	0	0	0	0	0	0	0	0
Rhizobium leguminosarum bv. viciae 3841 plasmid pRL9	1	0	2	3	0	0	0	1	2	0	0	0	0	0	0	0
Rhodobacter sphaeroides 2.4.1 chromosome 1	33	2	41	51	11	1	0	21	29	1	0	10	0	0	1	0
Rhodobacter sphaeroides 2.4.1 chromosome 2	9	0	6	7	4	0	0	5	2	0	0	4	0	0	0	0
Rhodobacter sphaeroides 2.4.1 plasmid A	0	0	0	0	0	0	0	0	0	0	0	0	0	0	0	0
Rhodobacter sphaeroides 2.4.1 plasmid B	2	0	1	3	0	0	0	2	1	0	0	0	0	0	0	0
Rhodobacter sphaeroides 2.4.1 plasmid C	0	0	2	2	0	0	0	0	2	0	0	0	0	0	0	0
Rhodobacter sphaeroides 2.4.1 plasmid D	1	0	1	0	1	0	0	0	0	0	0	1	0	0	0	0
Rhodobacter sphaeroides 2.4.1 plasmid E	0	0	0	0	0	0	0	0	0	0	0	0	0	0	0	0
Rhodobacter sphaeroides ATCC 17025	29	3	37	46	8	1	1	18	26	2	0	7	0	0	1	0
Rhodobacter sphaeroides ATCC 17025 plasmid pRSPA01	10	1	8	13	3	0	0	8	5	0	0	2	0	0	1	0
Rhodobacter sphaeroides ATCC 17025 plasmid pRSPA02	2	0	4	4	1	0	0	1	3	0	0	1	0	0	0	0
Rhodobacter sphaeroides ATCC 17025 plasmid pRSPA03	1	0	1	0	1	0	0	0	0	0	0	1	0	0	0	0
Rhodobacter sphaeroides ATCC 17025 plasmid pRSPA04	0	0	0	0	0	0	0	0	0	0	0	0	0	0	0	0
Rhodobacter sphaeroides ATCC 17025 plasmid pRSPA05	0	0	0	0	0	0	0	0	0	0	0	0	0	0	0	0
Rhodobacter sphaeroides ATCC 17029 chromosome 1	33	2	40	48	10	1	1	20	27	1	0	9	0	0	1	0
Rhodobacter sphaeroides ATCC 17029 chromosome 2	10	0	7	9	4	0	0	6	3	0	0	4	0	0	0	0
Rhodobacter sphaeroides ATCC 17029 plasmid pRSPH01	0	0	0	0	0	0	0	0	0	0	0	0	0	0	0	0
Rhodococcus sp. RHA1	37	0	36	25	24	0	0	13	12	0	0	24	0	0	0	0
Rhodococcus sp. RHA1 plasmid pRHL1	5	0	4	3	3	0	0	2	1	0	0	3	0	0	0	0
Rhodococcus sp. RHA1 plasmid pRHL2	2	0	1	1	1	0	0	1	0	0	0	1	0	0	0	0
Rhodococcus sp. RHA1 plasmid pRHL3	2	0	1	1	1	0	0	1	0	0	0	1	0	0	0	0
Rhodoferax ferrireducens T118	59	1	76	31	48	3	0	10	20	1	0	46	0	2	0	0
Rhodoferax ferrireducens T118 plasmid1	2	0	1	1	1	0	0	0	1	0	1	0	0	0	0	0
Rhodopirellula baltica SH 1	47	1	57	63	16	2	1	28	35	0	1	13	0	1	1	0
Rhodopseudomonas palustris BisA53	65	7	61	66	23	3	3	33	29	4	0	19	1	2	1	0
Rhodopseudomonas palustris BisB18	70	5	62	72	23	5	1	38	30	4	1	19	0	2	1	0
Rhodopseudomonas palustris BisB5	54	4	50	57	17	3	2	28	26	3	1	13	1	2	0	0
Rhodopseudomonas palustris CGA009	66	6	59	68	17	7	2	36	28	4	1	12	1	2	1	0
Rhodopseudomonas palustris CGA009 plasmid pRPA	0	0	0	0	0	0	0	0	0	0	0	0	0	0	0	0
Rhodopseudomonas palustris HaA2	59	4	61	53	23	7	1	28	23	2	0	18	1	3	1	0
Rhodopseudomonas palustris TIE-1	64	7	60	66	18	7	2	34	27	5	0	14	1	2	1	0
Rhodospirillum rubrum ATCC 11170	56	3	55	61	20	3	1	33	26	2	0	17	0	2	1	0
Rhodospirillum rubrum ATCC 11170 plasmid unnamed	0	0	0	0	0	0	0	0	0	0	0	0	0	0	0	0
Rickettsia akari str. Hartford	3	0	4	5	1	0	0	2	3	0	0	1	0	0	0	0
Rickettsia bellii OSU 85-389	5	0	4	7	1	0	0	4	3	0	0	1	0	0	0	0
Rickettsia bellii RML369-C	5	0	4	9	0	0	0	5	4	0	0	0	0	0	0	0
Rickettsia canadensis str. McKiel	3	0	4	5	1	0	0	2	3	0	0	1	0	0	0	0
Rickettsia conorii str. Malish 7	3	1	4	6	1	0	0	2	3	1	0	1	0	0	0	0
Rickettsia felis URRWXCal2	4	0	4	6	1	0	0	3	3	0	0	1	0	0	0	0
Rickettsia felis URRWXCal2 plasmid pRF	0	0	1	1	0	0	0	0	1	0	0	0	0	0	0	0
Rickettsia felis URRWXCal2 plasmid pRFdelta	0	0	1	1	0	0	0	0	1	0	0	0	0	0	0	0
Rickettsia massiliae MTU5	4	0	4	6	1	0	0	3	3	0	0	1	0	0	0	0
Rickettsia massiliae MTU5 plasmid pRMA	0	0	0	0	0	0	0	0	0	0	0	0	0	0	0	0
Rickettsia prowazekii str. Madrid E	4	0	4	6	1	0	0	3	3	0	0	1	0	0	0	0
Rickettsia rickettsii str. Sheila Smith	3	1	3	5	1	0	0	2	2	1	0	1	0	0	0	0
Rickettsia rickettsii str. Iowa	3	1	4	6	1	0	0	2	3	1	0	1	0	0	0	0
Rickettsia typhi str. Wilmington	4	0	4	6	1	0	0	3	3	0	0	1	0	0	0	0
Roseiflexus castenholzii DSM 13941	61	0	77	70	28	4	0	29	41	0	1	25	0	2	0	0
Roseiflexus sp. RS-1	61	1	74	69	29	3	0	27	41	1	2	26	0	1	0	0
Roseobacter denitrificans OCh 114	25	1	31	33	10	0	1	13	19	1	0	10	0	0	0	0
Roseobacter denitrificans plasmid pTB1	0	0	0	0	0	0	0	0	0	0	0	0	0	0	0	0
Roseobacter denitrificans plasmid pTB2	0	0	0	0	0	0	0	0	0	0	0	0	0	0	0	0
Roseobacter denitrificans plasmid pTB3	0	0	0	0	0	0	0	0	0	0	0	0	0	0	0	0
Roseobacter denitrificans plasmid pTB4	0	0	0	0	0	0	0	0	0	0	0	0	0	0	0	0
Rubrobacter xylanophilus DSM 9941	18	0	20	14	12	0	0	6	8	0	0	12	0	0	0	0
Saccharophagus degradans 2-40	63	2	67	53	35	3	0	25	28	0	1	30	1	2	1	0
Saccharopolyspora erythraea NRRL 2338	48	4	52	28	38	0	0	13	14	1	0	35	0	0	3	0
Salinibacter ruber DSM 13855	52	4	27	59	12	0	0	40	15	4	0	12	0	0	0	0
Salinibacter ruber DSM 13855 plasmid pSR35	0	0	0	0	0	0	0	0	0	0	0	0	0	0	0	0
Salinispora arenicola CNS-205	33	0	34	19	24	0	0	9	10	0	0	24	0	0	0	0
Salinispora tropica CNB-440	32	0	34	16	25	0	0	7	9	0	0	25	0	0	0	0
Salmonella enterica enterica sv Newport str. SL254	0	0	0	0	0	0	0	0	0	0	0	0	0	0	0	0
Salmonella enterica subsp. arizonae serovar 62:z4	28	0	31	17	21	0	0	8	9	0	0	20	0	1	0	0
Salmonella enterica subsp. enterica serovar Agona str. SL483	29	1	35	17	24	0	0	7	10	0	0	22	0	1	1	0
Salmonella enterica subsp. enterica serovar Agona str. SL483 plasmid unnamed	0	0	0	0	0	0	0	0	0	0	0	0	0	0	0	0
Salmonella enterica subsp. enterica serovar Choleraesuis str. SC-B67	29	1	35	17	24	0	0	7	10	0	0	22	0	1	1	0
Salmonella enterica subsp. enterica serovar Choleraesuis str. SC-B67 plasmid pSC138	1	0	1	2	0	0	0	1	1	0	0	0	0	0	0	0
Salmonella enterica subsp. enterica serovar Choleraesuis str. SC-B67 plasmid pSCV50	0	0	0	0	0	0	0	0	0	0	0	0	0	0	0	0
Salmonella enterica subsp. enterica serovar Dublin str. CT_02021853	28	1	34	17	23	0	0	7	10	0	0	21	0	1	1	0
Salmonella enterica subsp. enterica serovar Dublin str. CT_02021853 plasmid pCT02021853_74	0	0	0	0	0	0	0	0	0	0	0	0	0	0	0	0
Salmonella enterica subsp. enterica serovar Enteritidis str. P125109	30	1	35	18	24	0	0	8	10	0	0	22	0	1	1	0
Salmonella enterica subsp. enterica serovar Gallinarum str. 287/91	29	1	34	16	24	0	0	7	9	0	0	22	0	1	1	0
Salmonella enterica subsp. enterica serovar Heidelberg str. SL476	29	1	34	18	23	0	0	8	10	0	0	21	0	1	1	0
Salmonella enterica subsp. enterica serovar Heidelberg str. SL476 plasmid pSL476_3	0	0	0	0	0	0	0	0	0	0	0	0	0	0	0	0
Salmonella enterica subsp. enterica serovar Heidelberg str. SL476 plasmid pSL476_91	0	0	0	0	0	0	0	0	0	0	0	0	0	0	0	0
Salmonella enterica subsp. enterica serovar Newport str. SL254	29	1	35	17	24	0	0	7	10	0	0	22	0	1	1	0
Salmonella enterica subsp. enterica serovar Newport str. SL254 plasmid pSL254_3	0	0	0	0	0	0	0	0	0	0	0	0	0	0	0	0
Salmonella enterica subsp. enterica serovar Paratyphi A str. AKU_12601	25	1	35	21	20	0	0	7	14	0	0	18	0	1	1	0
Salmonella enterica subsp. enterica serovar Paratyphi A str. ATCC 9150	25	1	35	21	20	0	0	7	14	0	0	18	0	1	1	0
Salmonella enterica subsp. enterica serovar Paratyphi B str. SPB7	30	1	35	18	24	0	0	8	10	0	0	22	0	1	1	0
Salmonella enterica subsp. enterica serovar Schwarzengrund str. CVM19633	29	1	35	17	24	0	0	7	10	0	0	22	0	1	1	0
Salmonella enterica subsp. enterica serovar Schwarzengrund str. CVM19633 plasmid pCVM19633_110	1	0	1	2	0	0	0	1	1	0	0	0	0	0	0	0
Salmonella enterica subsp. enterica serovar Schwarzengrund str. CVM19633 plasmid pCVM19633_4	0	0	0	0	0	0	0	0	0	0	0	0	0	0	0	0
Salmonella enterica subsp. enterica serovar Typhi str. CT18	29	1	34	18	23	0	0	8	10	0	0	21	0	1	1	0
Salmonella enterica subsp. enterica serovar Typhi str. CT18 plasmid pHCM1	0	0	0	0	0	0	0	0	0	0	0	0	0	0	0	0
Salmonella enterica subsp. enterica serovar Typhi str. CT18 plasmid pHCM2	0	0	0	0	0	0	0	0	0	0	0	0	0	0	0	0
Salmonella enterica subsp. enterica serovar Typhi Ty2	30	1	34	21	22	0	0	10	11	0	0	20	0	1	1	0
Salmonella typhimurium LT2	30	1	35	18	24	0	0	8	10	0	0	22	0	1	1	0
Salmonella typhimurium LT2 plasmid pSLT	0	0	0	0	0	0	0	0	0	0	0	0	0	0	0	0
Serratia proteamaculans 568	36	0	38	18	28	0	0	8	10	0	0	28	0	0	0	0
Serratia proteamaculans 568 plasmid pSPRO01	0	0	0	0	0	0	0	0	0	0	0	0	0	0	0	0
Shewanella amazonensis SB2B	45	3	58	34	33	2	0	11	22	1	0	31	0	0	2	0
Shewanella baltica OS155	42	1	53	30	30	2	0	9	20	1	0	30	0	0	0	0
Shewanella baltica OS155 plasmid pSbal01	0	0	1	1	0	0	0	0	1	0	0	0	0	0	0	0
Shewanella baltica OS155 plasmid pSbal02	0	0	0	0	0	0	0	0	0	0	0	0	0	0	0	0
Shewanella baltica OS155 plasmid pSbal03	0	0	0	0	0	0	0	0	0	0	0	0	0	0	0	0
Shewanella baltica OS155 plasmid pSbal04	0	0	0	0	0	0	0	0	0	0	0	0	0	0	0	0
Shewanella baltica OS185	45	1	58	28	35	2	0	8	19	1	0	34	0	1	0	0
Shewanella baltica OS185 plasmid pS18501	0	0	0	0	0	0	0	0	0	0	0	0	0	0	0	0
Shewanella baltica OS195	48	1	56	31	34	2	0	11	19	1	0	34	0	0	0	0
Shewanella baltica OS195 plasmid pS19501	0	0	0	0	0	0	0	0	0	0	0	0	0	0	0	0
Shewanella baltica OS195 plasmid pS19502	0	0	0	0	0	0	0	0	0	0	0	0	0	0	0	0
Shewanella baltica OS195 plasmid pS19503	0	0	0	0	0	0	0	0	0	0	0	0	0	0	0	0
Shewanella denitrificans OS217	30	2	43	21	24	2	0	5	15	1	0	23	0	0	1	0
Shewanella frigidimarina NCIMB 400	40	1	48	27	31	0	0	9	17	1	0	31	0	0	0	0
Shewanella halifaxensis HAW-EB4	37	3	46	28	29	0	0	8	17	3	0	29	0	0	0	0
Shewanella loihica PV-4	44	2	54	37	30	1	0	13	23	1	0	30	0	0	0	0
Shewanella oneidensis MR-1	45	2	58	36	30	3	0	13	22	1	1	28	0	0	1	0
Shewanella oneidensis MR-1 plasmid pMR-1	0	0	0	0	0	0	0	0	0	0	0	0	0	0	0	0
Shewanella pealeana ATCC 700345	39	2	49	28	31	0	0	8	18	2	0	31	0	0	0	0
Shewanella putrefaciens CN-32	39	1	47	24	30	1	0	8	15	1	0	30	0	0	0	0
Shewanella sediminis HAW-EB3	58	2	67	45	38	2	0	18	26	1	0	38	0	0	0	0
Shewanella sp. ANA-3 chromosome 1	46	1	54	31	32	2	0	10	20	1	1	31	0	0	0	0
Shewanella sp. ANA-3 plasmid 1	1	0	1	0	1	0	0	0	0	0	0	1	0	0	0	0
Shewanella sp. MR-4	46	1	53	28	33	2	0	9	18	1	1	32	0	0	0	0
Shewanella sp. MR-7	46	1	52	29	32	2	0	10	18	1	1	31	0	0	0	0
Shewanella sp. MR-7 plasmid1	0	0	0	0	0	0	0	0	0	0	0	0	0	0	0	0
Shewanella sp. W3-18-1	39	1	46	27	28	1	0	10	16	1	0	28	0	0	0	0
Shewanella woodyi ATCC 51908	57	4	64	44	37	1	1	17	25	2	1	35	0	0	1	0
Shigella boydii CDC 3083-94	24	1	28	15	19	0	0	7	8	0	0	17	0	1	1	0
Shigella boydii CDC 3083-94 plasmid pBS512_2	0	0	0	0	0	0	0	0	0	0	0	0	0	0	0	0
Shigella boydii CDC 3083-94 plasmid pBS512_211	0	0	0	0	0	0	0	0	0	0	0	0	0	0	0	0
Shigella boydii CDC 3083-94 plasmid pBS512_33	0	0	0	0	0	0	0	0	0	0	0	0	0	0	0	0
Shigella boydii CDC 3083-94 plasmid pBS512_5	0	0	0	0	0	0	0	0	0	0	0	0	0	0	0	0
Shigella boydii CDC 3083-94 plasmid pBS512_7	0	0	0	0	0	0	0	0	0	0	0	0	0	0	0	0
Shigella boydii Sb227	25	1	30	14	21	0	0	6	8	0	0	19	0	1	1	0
Shigella boydii Sb227 plasmid pSB4_227	0	0	0	0	0	0	0	0	0	0	0	0	0	0	0	0
Shigella dysenteriae Sd197	22	1	26	19	15	0	0	8	11	0	0	14	0	0	1	0
Shigella dysenteriae Sd197 plasmid pSD197_spA	0	0	0	0	0	0	0	0	0	0	0	0	0	0	0	0
Shigella dysenteriae Sd197 plasmid pSD1_197	0	0	0	0	0	0	0	0	0	0	0	0	0	0	0	0
Shigella flexneri 2a str. 2457T	23	1	29	15	19	0	0	6	9	0	0	17	0	1	1	0
Shigella flexneri 2a str. 301	24	1	30	17	19	0	0	7	10	0	0	17	0	1	1	0
Shigella flexneri 2a str. 301 plasmid pCP301	0	0	0	0	0	0	0	0	0	0	0	0	0	0	0	0
Shigella flexneri 5 str. 8401	25	1	31	17	20	0	0	7	10	0	0	18	0	1	1	0
Shigella sonnei Ss046	28	1	31	14	23	0	0	7	7	0	0	21	0	1	1	0
Shigella sonnei Ss046 plasmid pSS046_spA	0	0	0	0	0	0	0	0	0	0	0	0	0	0	0	0
Shigella sonnei Ss046 plasmid pSS046_spB	0	0	0	0	0	0	0	0	0	0	0	0	0	0	0	0
Shigella sonnei Ss046 plasmid pSS046_spC	0	0	0	0	0	0	0	0	0	0	0	0	0	0	0	0
Shigella sonnei Ss046 plasmid pSS_046	0	0	0	0	0	0	0	0	0	0	0	0	0	0	0	0
Silicibacter pomeroyi DSS-3	21	1	24	28	7	0	1	12	15	1	0	7	0	0	0	0
Silicibacter pomeroyi DSS-3 megaplasmid	2	0	2	0	2	0	0	0	0	0	0	2	0	0	0	0
Silicibacter sp. TM1040	28	2	28	29	9	1	2	14	13	2	0	9	0	0	0	0
Silicibacter sp. TM1040 mega plasmid	10	0	9	8	4	1	0	4	4	0	1	3	0	0	0	0
Silicibacter sp. TM1040 plasmid unnamed	1	0	0	1	0	0	0	1	0	0	0	0	0	0	0	0
Sinorhizobium medicae WSM419	20	2	30	30	11	0	0	11	17	2	0	9	0	2	0	0
Sinorhizobium medicae WSM419 plasmid pSMED01	13	0	16	5	9	2	0	1	4	0	0	9	0	0	0	0
Sinorhizobium medicae WSM419 plasmid pSMED02	16	1	18	11	7	2	1	5	6	0	0	6	0	0	1	0
Sinorhizobium medicae WSM419 plasmid pSMED03	1	0	2	1	1	0	0	1	0	0	0	0	0	1	0	0
Sinorhizobium meliloti 1021	19	2	28	35	7	0	0	13	20	2	0	6	0	1	0	0
Sinorhizobium meliloti 1021 plasmid pSymA	9	2	17	10	6	2	0	2	7	1	0	5	0	0	1	0
Sinorhizobium meliloti 1021 plasmid pSymB	17	0	18	9	12	1	0	4	5	0	0	12	0	0	0	0
Sodalis glossinidius str. morsitans	10	0	15	11	7	0	0	3	8	0	0	7	0	0	0	0
Sodalis glossinidius str. morsitans plasmid pSG1	0	0	0	0	0	0	0	0	0	0	0	0	0	0	0	0
Sodalis glossinidius str. morsitans plasmid pSG2	0	0	0	0	0	0	0	0	0	0	0	0	0	0	0	0
Sodalis glossinidius str. morsitans plasmid pSG3	0	0	0	0	0	0	0	0	0	0	0	0	0	0	0	0
Solibacter usitatus Ellin6076	111	5	107	110	51	4	0	55	52	3	4	43	0	2	2	0
Sorangium cellulosum So ce 56	150	3	120	160	47	5	1	88	70	2	8	35	0	3	1	0
Sphingomonas wittichii RW1	37	2	47	41	21	1	0	17	22	2	0	19	0	2	0	0
Sphingomonas wittichii RW1 plasmid pSWIT01	8	0	5	11	1	0	0	7	4	0	0	1	0	0	0	0
Sphingomonas wittichii RW1 plasmid pSWIT02	0	0	0	0	0	0	0	0	0	0	0	0	0	0	0	0
Sphingopyxis alaskensis RB2256	20	2	26	21	10	1	1	8	11	2	0	9	0	1	0	0
Sphingopyxis alaskensis RB2256 F plasmid	0	0	1	1	0	0	0	0	1	0	0	0	0	0	0	0
Staphylococcus aureus RF122	15	0	14	1	14	0	0	1	0	0	0	14	0	0	0	0
Staphylococcus aureus subsp. aureus COL	16	0	16	0	16	0	0	0	0	0	0	16	0	0	0	0
Staphylococcus aureus subsp. aureus COL plasmid pT181	0	0	0	0	0	0	0	0	0	0	0	0	0	0	0	0
Staphylococcus aureus subsp. aureus JH1	16	0	17	1	16	0	0	0	1	0	0	16	0	0	0	0
Staphylococcus aureus subsp. aureus JH1 plasmid pSJH101	0	0	0	0	0	0	0	0	0	0	0	0	0	0	0	0
Staphylococcus aureus subsp. aureus JH9	16	0	17	1	16	0	0	0	1	0	0	16	0	0	0	0
Staphylococcus aureus subsp. aureus JH9 plasmid pSJH901	0	0	0	0	0	0	0	0	0	0	0	0	0	0	0	0
Staphylococcus aureus subsp. aureus MRSA252	17	0	17	0	17	0	0	0	0	0	0	17	0	0	0	0
Staphylococcus aureus subsp. aureus MSSA476	16	0	16	0	16	0	0	0	0	0	0	16	0	0	0	0
Staphylococcus aureus subsp. aureus MSSA476 plasmid pSAS	0	0	0	0	0	0	0	0	0	0	0	0	0	0	0	0
Staphylococcus aureus subsp. aureus Mu3	17	0	17	0	17	0	0	0	0	0	0	17	0	0	0	0
Staphylococcus aureus subsp. aureus Mu50	17	0	17	0	17	0	0	0	0	0	0	17	0	0	0	0
Staphylococcus aureus subsp. aureus Mu50 plasmid VRSAp	0	0	0	0	0	0	0	0	0	0	0	0	0	0	0	0
Staphylococcus aureus subsp. aureus MW2	16	0	16	0	16	0	0	0	0	0	0	16	0	0	0	0
Staphylococcus aureus subsp. aureus N315	17	0	17	2	16	0	0	1	1	0	0	16	0	0	0	0
Staphylococcus aureus subsp. aureus N315 plasmid pN315	0	0	0	0	0	0	0	0	0	0	0	0	0	0	0	0
Staphylococcus aureus subsp. aureus NCTC 8325	16	0	16	0	16	0	0	0	0	0	0	16	0	0	0	0
Staphylococcus aureus subsp. aureus str. Newman	16	0	16	0	16	0	0	0	0	0	0	16	0	0	0	0
Staphylococcus aureus subsp. aureus USA300	16	0	16	0	16	0	0	0	0	0	0	16	0	0	0	0
Staphylococcus aureus subsp. aureus USA300 plasmid pUSA01	0	0	0	0	0	0	0	0	0	0	0	0	0	0	0	0
Staphylococcus aureus subsp. aureus USA300 plasmid pUSA02	0	0	0	0	0	0	0	0	0	0	0	0	0	0	0	0
Staphylococcus aureus subsp. aureus USA300 plasmid pUSA03	0	0	0	0	0	0	0	0	0	0	0	0	0	0	0	0
Staphylococcus aureus subsp. aureus USA300_TCH1516	16	0	16	0	16	0	0	0	0	0	0	16	0	0	0	0
Staphylococcus aureus subsp. aureus USA300_TCH1516 plasmid pUSA300HOUMR	0	0	0	0	0	0	0	0	0	0	0	0	0	0	0	0
Staphylococcus epidermidis ATCC 12228	15	1	16	2	15	0	0	0	1	1	0	15	0	0	0	0
Staphylococcus epidermidis ATCC 12228 plasmid pSE-12228-01	0	0	0	0	0	0	0	0	0	0	0	0	0	0	0	0
Staphylococcus epidermidis ATCC 12228 plasmid pSE-12228-02	0	0	0	0	0	0	0	0	0	0	0	0	0	0	0	0
Staphylococcus epidermidis ATCC 12228 plasmid pSE-12228-03	0	0	0	0	0	0	0	0	0	0	0	0	0	0	0	0
Staphylococcus epidermidis ATCC 12228 plasmid pSE-12228-04	0	0	0	0	0	0	0	0	0	0	0	0	0	0	0	0
Staphylococcus epidermidis ATCC 12228 plasmid pSE-12228-05	0	0	0	0	0	0	0	0	0	0	0	0	0	0	0	0
Staphylococcus epidermidis ATCC 12228 plasmid pSE-12228-06	0	0	0	0	0	0	0	0	0	0	0	0	0	0	0	0
Staphylococcus epidermidis RP62A	16	0	16	0	16	0	0	0	0	0	0	16	0	0	0	0
Staphylococcus epidermidis RP62A plasmid pSERP	0	0	0	0	0	0	0	0	0	0	0	0	0	0	0	0
Staphylococcus haemolyticus JCSC1435	16	0	16	2	15	0	0	1	1	0	0	15	0	0	0	0
Staphylococcus saprophyticus subsp. saprophyticus ATCC 15305	11	0	11	0	11	0	0	0	0	0	0	11	0	0	0	0
Staphylococcus saprophyticus subsp. saprophyticus ATCC 15305 plasmid pSSP1	0	0	0	0	0	0	0	0	0	0	0	0	0	0	0	0
Staphylococcus saprophyticus subsp. saprophyticus ATCC 15305 plasmid pSSP2	0	0	0	0	0	0	0	0	0	0	0	0	0	0	0	0
Staphylothermus marinus F1	0	0	1	1	0	0	0	0	1	0	0	0	0	0	0	0
Stenotrophomonas maltophilia K279a	61	1	67	35	42	2	1	15	20	0	0	40	0	1	1	0
Stenotrophomonas maltophilia R551-3	60	2	68	31	46	1	1	12	19	0	1	42	0	1	2	0
Streptococcus agalactiae 2603V/R	18	0	20	4	17	0	0	1	3	0	0	17	0	0	0	0
Streptococcus agalactiae A909	19	0	22	3	19	0	0	0	3	0	0	19	0	0	0	0
Streptococcus agalactiae NEM316	18	0	21	3	18	0	0	0	3	0	0	18	0	0	0	0
Streptococcus equi subsp. zooepidemicus MGCS10565	13	0	15	4	12	0	0	1	3	0	0	12	0	0	0	0
Streptococcus gordonii str. Challis substr. CH1	15	0	16	3	14	0	0	1	2	0	0	14	0	0	0	0
Streptococcus mutans UA159	14	0	15	1	14	0	0	0	1	0	0	14	0	0	0	0
Streptococcus pneumoniae CGSP14	11	0	13	2	11	0	0	0	2	0	0	11	0	0	0	0
Streptococcus pneumoniae D39	12	0	14	2	12	0	0	0	2	0	0	12	0	0	0	0
Streptococcus pneumoniae G54	9	0	14	5	9	0	0	0	5	0	0	9	0	0	0	0
Streptococcus pneumoniae Hungary19A-6	12	0	14	2	12	0	0	0	2	0	0	12	0	0	0	0
Streptococcus pneumoniae R6	12	0	14	2	12	0	0	0	2	0	0	12	0	0	0	0
Streptococcus pneumoniae TIGR4	12	0	14	2	12	0	0	0	2	0	0	12	0	0	0	0
Streptococcus pyogenes M1 GAS	10	0	12	6	8	0	0	2	4	0	0	8	0	0	0	0
Streptococcus pyogenes MGAS10270	12	0	13	5	10	0	0	2	3	0	0	10	0	0	0	0
Streptococcus pyogenes MGAS10394	11	0	12	3	10	0	0	1	2	0	0	10	0	0	0	0
Streptococcus pyogenes MGAS10750	12	0	14	2	12	0	0	0	2	0	0	12	0	0	0	0
Streptococcus pyogenes MGAS2096	13	0	14	5	11	0	0	2	3	0	0	11	0	0	0	0
Streptococcus pyogenes MGAS315	11	0	12	3	10	0	0	1	2	0	0	10	0	0	0	0
Streptococcus pyogenes MGAS5005	12	0	13	3	11	0	0	1	2	0	0	11	0	0	0	0
Streptococcus pyogenes MGAS6180	12	0	13	3	11	0	0	1	2	0	0	11	0	0	0	0
Streptococcus pyogenes MGAS8232	12	0	13	3	11	0	0	1	2	0	0	11	0	0	0	0
Streptococcus pyogenes MGAS9429	12	0	13	3	11	0	0	1	2	0	0	11	0	0	0	0
Streptococcus pyogenes SSI-1	11	0	12	3	10	0	0	1	2	0	0	10	0	0	0	0
Streptococcus pyogenes str. Manfredo	11	0	12	3	10	0	0	1	2	0	0	10	0	0	0	0
Streptococcus sanguinis SK36	14	0	15	1	14	0	0	0	1	0	0	14	0	0	0	0
Streptococcus suis 05ZYH33	9	2	13	6	9	0	0	2	4	0	0	7	0	0	2	0
Streptococcus suis 98HAH33	10	1	13	4	10	0	0	1	3	0	0	9	0	0	1	0
Streptococcus thermophilus CNRZ1066	7	1	10	6	6	0	0	1	4	1	0	6	0	0	0	0
Streptococcus thermophilus LMD-9	4	0	8	4	4	0	0	0	4	0	0	4	0	0	0	0
Streptococcus thermophilus LMD-9 plasmid 1	0	0	0	0	0	0	0	0	0	0	0	0	0	0	0	0
Streptococcus thermophilus LMD-9 plasmid 2	0	0	0	0	0	0	0	0	0	0	0	0	0	0	0	0
Streptococcus thermophilus LMG 18311	7	1	10	6	6	0	0	1	4	1	0	6	0	0	0	0
Streptomyces avermitilis MA-4680	94	0	74	74	45	0	1	47	27	0	0	45	0	0	0	0
Streptomyces avermitilis MA-4680 plasmid SAP1	0	0	0	0	0	0	0	0	0	0	0	0	0	0	0	0
Streptomyces coelicolor A3(2)	99	0	88	52	64	1	1	31	21	0	1	63	0	0	0	0
Streptomyces coelicolor A3(2) plasmid SCP1	0	0	0	0	0	0	0	0	0	0	0	0	0	0	0	0
Streptomyces coelicolor A3(2) plasmid SCP2	0	0	0	0	0	0	0	0	0	0	0	0	0	0	0	0
Streptomyces griseus subsp. griseus NBRC 13350	83	0	80	54	53	1	0	29	25	0	0	53	0	0	0	0
Sulfolobus acidocaldarius DSM 639	0	0	1	1	0	0	0	0	1	0	0	0	0	0	0	0
Sulfolobus solfataricus P2	0	0	0	0	0	0	0	0	0	0	0	0	0	0	0	0
Sulfolobus tokodaii str. 7	0	0	0	0	0	0	0	0	0	0	0	0	0	0	0	0
Sulfurihydrogenibium sp. YO3AOP1	12	0	13	11	7	0	0	5	6	0	0	7	0	0	0	0
Sulfurimonas denitrificans DSM 1251	39	1	46	26	23	2	2	10	15	1	0	23	0	0	0	0
Sulfurovum sp. NBC37-1	30	2	30	21	19	1	0	9	11	1	1	18	0	0	0	0
Symbiobacterium thermophilum IAM 14863	28	1	34	13	25	0	0	4	8	1	0	24	0	1	0	0
Synechococcus elongatus PCC 6301	15	2	20	25	3	2	0	10	13	2	0	2	0	1	0	0
Synechococcus elongatus PCC 7942	15	2	20	25	3	2	0	10	13	2	0	2	0	1	0	0
Synechococcus elongatus PCC 7942 plasmid 1	1	0	1	0	1	0	0	0	0	0	0	1	0	0	0	0
Synechococcus sp. CC9311	11	1	16	24	2	0	0	9	14	1	0	2	0	0	0	0
Synechococcus sp. CC9605	5	1	11	13	2	0	0	3	9	1	0	2	0	0	0	0
Synechococcus sp. CC9902	5	1	8	14	0	0	0	5	8	1	0	0	0	0	0	0
Synechococcus sp. JA-2-3B a(2-13)	26	1	29	42	4	2	0	19	22	1	2	1	0	1	0	0
Synechococcus sp. JA-3-3Ab	24	1	29	43	4	1	0	18	24	1	2	0	0	2	0	0
Synechococcus sp. PCC 7002	31	4	34	59	5	0	0	28	28	3	0	2	1	2	0	0
Synechococcus sp. PCC 7002 plasmid pAQ1	0	0	0	0	0	0	0	0	0	0	0	0	0	0	0	0
Synechococcus sp. PCC 7002 plasmid pAQ3	0	0	0	0	0	0	0	0	0	0	0	0	0	0	0	0
Synechococcus sp. PCC 7002 plasmid pAQ4	0	0	0	0	0	0	0	0	0	0	0	0	0	0	0	0
Synechococcus sp. PCC 7002 plasmid pAQ5	0	0	0	0	0	0	0	0	0	0	0	0	0	0	0	0
Synechococcus sp. PCC 7002 plasmid pAQ6	0	0	0	0	0	0	0	0	0	0	0	0	0	0	0	0
Synechococcus sp. PCC 7002 plasmid pAQ7	2	0	3	1	2	0	0	0	1	0	0	2	0	0	0	0
Synechococcus sp. RCC307	8	1	13	18	2	0	0	6	11	1	0	2	0	0	0	0
Synechococcus sp. WH 7803	11	1	14	19	2	1	0	7	11	1	0	2	0	0	0	0
Synechococcus sp. WH 8102	5	1	11	13	2	0	0	3	9	1	0	2	0	0	0	0
Synechocystis sp. PCC 6803	42	2	41	73	6	0	0	36	35	2	1	4	0	1	0	0
Synechocystis sp. PCC 6803 plasmid pSYSA	0	0	0	0	0	0	0	0	0	0	0	0	0	0	0	0
Synechocystis sp. PCC 6803 plasmid pSYSG	0	0	0	0	0	0	0	0	0	0	0	0	0	0	0	0
Synechocystis sp. PCC 6803 plasmid pSYSM	1	0	1	0	1	0	0	0	0	0	0	1	0	0	0	0
Synechocystis sp. PCC 6803 plasmid pSYSX	2	0	1	1	1	0	0	1	0	0	0	1	0	0	0	0
Syntrophobacter fumaroxidans MPOB	73	1	67	76	28	3	0	43	32	1	1	24	0	3	0	0
Syntrophomonas wolfei subsp. wolfei str. Goettingen	17	1	24	12	12	2	0	5	7	0	0	10	0	1	1	0
Syntrophus aciditrophicus SB	28	2	33	51	3	2	0	21	28	2	0	3	0	0	0	0
Thermoanaerobacter pseudethanolicus ATCC 33223	8	0	13	9	6	0	0	2	7	0	0	6	0	0	0	0
Thermoanaerobacter sp. X514	13	0	18	9	11	0	0	2	7	0	0	11	0	0	0	0
Thermoanaerobacter tengcongensis MB4	16	0	22	8	15	0	0	2	6	0	0	14	0	1	0	0
Thermobifida fusca YX	28	0	27	16	18	1	0	9	7	0	0	18	0	0	0	0
Thermococcus kodakarensis KOD1	0	1	2	0	0	1	0	0	0	0	0	0	0	0	0	0
Thermodesulfovibrio yellowstonii DSM 11347	32	1	40	20	20	3	1	8	11	1	0	18	0	2	0	0
Thermofilum pendens Hrk 5	0	0	1	1	0	0	0	0	1	0	0	0	0	0	0	0
Thermofilum pendens Hrk 5 plasmid pTPEN01	0	0	0	0	0	0	0	0	0	0	0	0	0	0	0	0
Thermoplasma acidophilum DSM 1728	0	0	0	0	0	0	0	0	0	0	0	0	0	0	0	0
Thermoplasma volcanium GSS1	0	0	0	0	0	0	0	0	0	0	0	0	0	0	0	0
Thermoproteus neutrophilus V24Sta	0	0	0	0	0	0	0	0	0	0	0	0	0	0	0	0
Thermosipho melanesiensis BI429	9	1	14	14	5	0	0	5	9	0	0	4	0	0	1	0
Thermosynechococcus elongatus BP-1	19	2	27	38	5	0	0	18	18	2	0	1	0	4	0	0
Thermotoga lettingae TMO	9	0	11	8	6	0	0	3	5	0	0	6	0	0	0	0
Thermotoga maritima MSB8	9	0	12	9	6	0	0	3	6	0	0	6	0	0	0	0
Thermotoga petrophila RKU-1	8	0	11	9	5	0	0	3	6	0	0	5	0	0	0	0
Thermotoga sp. RQ2	9	0	11	8	6	0	0	3	5	0	0	6	0	0	0	0
Thermus thermophilus HB27	11	0	14	7	9	0	0	2	5	0	0	9	0	0	0	0
Thermus thermophilus HB27 plasmid pTT27	0	0	0	0	0	0	0	0	0	0	0	0	0	0	0	0
Thermus thermophilus HB8	10	0	13	7	8	0	0	2	5	0	0	8	0	0	0	0
Thermus thermophilus HB8 plasmid pTT27	1	0	1	0	1	0	0	0	0	0	0	1	0	0	0	0
Thermus thermophilus HB8 plasmid pTT8	0	0	0	0	0	0	0	0	0	0	0	0	0	0	0	0
Thiobacillus denitrificans ATCC 25259	30	1	41	15	25	1	1	6	9	0	0	21	0	3	1	0
Thiomicrospira crunogena XCL-2	21	1	24	19	12	1	0	8	11	0	0	11	0	0	1	0
Treponema denticola ATCC 35405	9	1	11	11	5	0	0	4	6	1	0	5	0	0	0	0
Treponema pallidum subsp. pallidum SS14	2	1	4	7	0	0	0	2	4	1	0	0	0	0	0	0
Treponema pallidum subsp. pallidum str. Nichols	2	1	4	7	0	0	0	2	4	1	0	0	0	0	0	0
Trichodesmium erythraeum IMS101	34	1	29	58	3	0	0	31	26	1	1	1	0	1	0	0
Tropheryma whipplei str. Twist	2	0	2	2	1	0	0	1	1	0	0	1	0	0	0	0
Tropheryma whipplei TW08/27	2	0	2	2	1	0	0	1	1	0	0	1	0	0	0	0
Uncultured methanogenic archaeon RC-I	45	0	14	59	0	0	0	45	14	0	0	0	0	0	0	0
Ureaplasma parvum serovar 3 str. ATCC 27815	0	0	0	0	0	0	0	0	0	0	0	0	0	0	0	0
Ureaplasma parvum serovar 3 str. ATCC 700970	0	0	0	0	0	0	0	0	0	0	0	0	0	0	0	0
Verminephrobacter eiseniae EF01-2	20	0	24	12	16	0	0	5	7	0	0	15	0	1	0	0
Verminephrobacter eiseniae EF01-2 plasmid pVEIS01	0	0	0	0	0	0	0	0	0	0	0	0	0	0	0	0
Vibrio cholerae O1 biovar eltor str. N16961 chromosome I	28	3	35	21	18	3	0	8	12	1	0	17	0	0	1	0
Vibrio cholerae O1 biovar eltor str. N16961 chromosome II	15	0	14	13	8	0	0	7	6	0	0	8	0	0	0	0
Vibrio cholerae O395 chromosome 1	16	0	16	12	10	0	0	6	6	0	0	10	0	0	0	0
Vibrio cholerae O395 chromosome 2	28	3	36	22	18	3	0	8	13	1	0	17	0	0	1	0
Vibrio fischeri ES114 chromosome I	21	1	21	18	11	1	0	9	9	0	0	10	0	0	1	0
Vibrio fischeri ES114 chromosome II	15	2	18	10	11	1	0	4	5	1	0	10	0	0	1	0
Vibrio fischeri ES114 plasmid pES100	0	0	0	0	0	0	0	0	0	0	0	0	0	0	0	0
Vibrio fischeri MJ11 chromosome I	23	1	26	19	14	1	0	10	9	0	0	11	0	2	1	0
Vibrio fischeri MJ11 chromosome II	14	2	18	9	11	1	0	3	5	1	0	10	0	0	1	0
Vibrio fischeri MJ11 plasmid pMJ100	0	0	0	0	0	0	0	0	0	0	0	0	0	0	0	0
Vibrio harveyi ATCC BAA-1116 chromosome I	23	3	26	26	13	0	0	11	13	2	0	12	0	0	1	0
Vibrio harveyi ATCC BAA-1116 chromosome II	20	1	24	18	12	1	0	7	10	1	0	12	0	0	0	0
Vibrio harveyi ATCC BAA-1116 plasmid pVIBHAR	0	0	0	0	0	0	0	0	0	0	0	0	0	0	0	0
Vibrio parahaemolyticus RIMD 2210633 chromosome I	28	3	31	22	20	0	0	9	11	2	0	19	0	0	1	0
Vibrio parahaemolyticus RIMD 2210633 chromosome II	22	2	26	17	15	1	0	8	9	0	0	13	0	0	2	0
Vibrio vulnificus CMCP6 chromosome I	27	2	34	20	20	1	0	7	12	1	0	19	0	0	1	0
Vibrio vulnificus CMCP6 chromosome II	24	0	27	20	14	1	0	9	11	0	0	14	0	0	0	0
Vibrio vulnificus YJ016 chromosome I	28	2	33	21	21	0	0	8	12	1	0	20	0	0	1	0
Vibrio vulnificus YJ016 chromosome II	25	0	29	20	14	2	0	9	11	0	0	14	0	0	0	0
Vibrio vulnificus YJ016 plasmid pYJ016	0	0	0	0	0	0	0	0	0	0	0	0	0	0	0	0
Wigglesworthia glossinidia endosymbiont of Glossina brevipalpis	0	0	1	1	0	0	0	0	1	0	0	0	0	0	0	0
Wigglesworthia glossinidia endosymbiont of Glossina brevipalpis plasmid pWb1	0	0	0	0	0	0	0	0	0	0	0	0	0	0	0	0
Wolbachia endosymbiont of Drosophila melanogaster	2	0	2	4	0	0	0	2	2	0	0	0	0	0	0	0
Wolbachia endosymbiont strain TRS of Brugia malayi	2	0	2	4	0	0	0	2	2	0	0	0	0	0	0	0
Wolbachia pipientis	2	0	2	4	0	0	0	2	2	0	0	0	0	0	0	0
Wolinella succinogenes DSM 1740	39	2	45	33	25	1	0	10	21	2	3	22	0	0	0	0
Xanthobacter autotrophicus Py2	44	2	52	34	29	2	0	13	19	2	0	28	0	1	0	0
Xanthobacter autotrophicus Py2 plasmid pXAUT01	2	0	2	0	2	0	0	0	0	0	0	2	0	0	0	0
Xanthomonas axonopodis pv. citri str. 306	60	1	60	56	31	1	0	28	28	0	1	28	0	1	1	0
Xanthomonas axonopodis pv. citri str. 306 plasmid pXAC33	0	0	0	0	0	0	0	0	0	0	0	0	0	0	0	0
Xanthomonas axonopodis pv. citri str. 306 plasmid pXAC64	0	0	0	0	0	0	0	0	0	0	0	0	0	0	0	0
Xanthomonas campestris pv. campestris	55	2	57	48	30	2	0	22	26	0	1	26	0	1	2	0
Xanthomonas campestris pv. campestris str. 8004	54	1	56	52	28	1	0	24	28	0	2	24	0	1	1	0
Xanthomonas campestris pv. campestris str. ATCC 33913	54	1	56	52	28	1	0	24	28	0	2	24	0	1	1	0
Xanthomonas campestris pv. vesicatoria str. 85-10	63	0	63	51	36	1	0	24	27	0	2	33	0	1	0	0
Xanthomonas campestris pv. vesicatoria str. 85-10 plasmid pXCV183	0	0	0	0	0	0	0	0	0	0	0	0	0	0	0	0
Xanthomonas campestris pv. vesicatoria str. 85-10 plasmid pXCV19	0	0	0	0	0	0	0	0	0	0	0	0	0	0	0	0
Xanthomonas campestris pv. vesicatoria str. 85-10 plasmid pXCV2	0	0	0	0	0	0	0	0	0	0	0	0	0	0	0	0
Xanthomonas campestris pv. vesicatoria str. 85-10 plasmid pXCV38	0	0	0	0	0	0	0	0	0	0	0	0	0	0	0	0
Xanthomonas oryzae pv. oryzae KACC10331	42	0	53	48	22	1	0	20	28	0	0	20	0	2	0	0
Xanthomonas oryzae pv. oryzae MAFF 311018	43	1	52	47	23	1	0	19	27	1	1	20	0	2	0	0
Xanthomonas oryzae pv. oryzae PXO99A	45	1	58	89	6	1	0	37	51	1	0	6	0	0	0	0
Xylella fastidiosa 9a5c	14	0	19	17	8	0	0	6	11	0	0	8	0	0	0	0
Xylella fastidiosa 9a5c plasmid pXF1.3	0	0	0	0	0	0	0	0	0	0	0	0	0	0	0	0
Xylella fastidiosa 9a5c plasmid pXF51	0	0	0	0	0	0	0	0	0	0	0	0	0	0	0	0
Xylella fastidiosa M12	12	0	18	16	7	0	0	5	11	0	0	7	0	0	0	0
Xylella fastidiosa M23	14	0	19	15	9	0	0	5	10	0	0	9	0	0	0	0
Xylella fastidiosa M23 plasmid pXFAS01	0	0	0	0	0	0	0	0	0	0	0	0	0	0	0	0
Xylella fastidiosa Temecula1	14	0	19	15	9	0	0	5	10	0	0	9	0	0	0	0
Xylella fastidiosa Temecula1 plasmid pXFPD1.3	0	0	0	0	0	0	0	0	0	0	0	0	0	0	0	0
Yersinia enterocolitica subsp. enterocolitica 8081	31	1	34	15	24	1	0	7	8	0	0	23	0	1	0	0
Yersinia enterocolitica subsp. enterocolitica 8081 plasmid pYVe8081	0	0	0	0	0	0	0	0	0	0	0	0	0	0	0	0
Yersinia pestis Angola	20	1	28	23	13	0	0	9	14	0	0	11	0	1	1	0
Yersinia pestis Angola plasmid new_pCD	0	0	0	0	0	0	0	0	0	0	0	0	0	0	0	0
Yersinia pestis Angola plasmid pMT-pPCP	0	0	0	0	0	0	0	0	0	0	0	0	0	0	0	0
Yersinia pestis Antiqua	26	1	29	23	15	1	0	11	12	0	0	14	0	1	0	0
Yersinia pestis Antiqua plasmid pCD	0	0	0	0	0	0	0	0	0	0	0	0	0	0	0	0
Yersinia pestis Antiqua plasmid pMT	0	0	0	0	0	0	0	0	0	0	0	0	0	0	0	0
Yersinia pestis Antiqua plasmid pPCP	0	0	0	0	0	0	0	0	0	0	0	0	0	0	0	0
Yersinia pestis biovar Microtus str. 91001	24	0	29	21	16	0	0	9	12	0	0	15	0	1	0	0
Yersinia pestis biovar Microtus str. 91001 plasmid pCD1	0	0	0	0	0	0	0	0	0	0	0	0	0	0	0	0
Yersinia pestis biovar Microtus str. 91001 plasmid pCRY	0	0	0	0	0	0	0	0	0	0	0	0	0	0	0	0
Yersinia pestis biovar Microtus str. 91001 plasmid pMT1	0	0	0	0	0	0	0	0	0	0	0	0	0	0	0	0
Yersinia pestis biovar Microtus str. 91001 plasmid pPCP1	0	0	0	0	0	0	0	0	0	0	0	0	0	0	0	0
Yersinia pestis CO92	21	0	28	23	13	0	0	9	14	0	0	12	0	1	0	0
Yersinia pestis CO92 plasmid pCD1	0	0	0	0	0	0	0	0	0	0	0	0	0	0	0	0
Yersinia pestis CO92 plasmid pMT1	0	0	0	0	0	0	0	0	0	0	0	0	0	0	0	0
Yersinia pestis CO92 plasmid pPCP1	0	0	0	0	0	0	0	0	0	0	0	0	0	0	0	0
Yersinia pestis KIM	24	1	28	22	14	1	0	10	12	0	0	13	0	1	0	0
Yersinia pestis KIM plasmid pMT-1	0	0	0	0	0	0	0	0	0	0	0	0	0	0	0	0
Yersinia pestis Nepal516	24	1	28	22	14	1	0	10	12	0	0	13	0	1	0	0
Yersinia pestis Nepal516 plasmid pMT	0	0	0	0	0	0	0	0	0	0	0	0	0	0	0	0
Yersinia pestis Nepal516 plasmid pPCP	0	0	0	0	0	0	0	0	0	0	0	0	0	0	0	0
Yersinia pestis Pestoides F	23	1	28	19	15	1	0	8	11	0	0	14	0	1	0	0
Yersinia pestis Pestoides F plasmid CD	0	0	0	0	0	0	0	0	0	0	0	0	0	0	0	0
Yersinia pestis Pestoides F plasmid MT	0	0	0	0	0	0	0	0	0	0	0	0	0	0	0	0
Yersinia pseudotuberculosis IP 31758	25	1	29	19	18	0	0	9	10	0	0	16	0	1	1	0
Yersinia pseudotuberculosis IP 31758 plasmid_153kb	0	0	0	0	0	0	0	0	0	0	0	0	0	0	0	0
Yersinia pseudotuberculosis IP 31758 plasmid_59kb	0	0	0	0	0	0	0	0	0	0	0	0	0	0	0	0
Yersinia pseudotuberculosis IP 32953	25	1	29	19	18	0	0	9	10	0	0	16	0	1	1	0
Yersinia pseudotuberculosis IP 32953 plasmid pYptb32953	0	0	0	0	0	0	0	0	0	0	0	0	0	0	0	0
Yersinia pseudotuberculosis IP 32953 plasmid pYV	0	0	0	0	0	0	0	0	0	0	0	0	0	0	0	0
Yersinia pseudotuberculosis PB1/+	25	1	29	19	18	0	0	9	10	0	0	16	0	1	1	0
Yersinia pseudotuberculosis PB1/+ plasmid pYPTS01	0	0	0	0	0	0	0	0	0	0	0	0	0	0	0	0
Yersinia pseudotuberculosis YPIII	24	2	29	21	17	0	0	9	11	1	0	15	0	1	1	0
Zymomonas mobilis subsp. mobilis ZM4	13	3	13	21	4	0	0	9	9	3	0	4	0	0	0	0
