# Supplementary material for: The genetic organisation of prokaryotic two-component system signalling pathways
Source: BMC Genomics. 2010 Dec 20;11:720. doi: 10.1186/1471-2164-11-720 (PMC3018481; doi:10.1186/1471-2164-11-720)
Supplement: Additional file 2 — Dataset of TCS gene foci domain/gene organisation. A dataset of TCS gene foci, with each focus defined using the locus tag of the first gene in the focus. For each focus, gene architecture and domain organisation are presented. [file 1471-2164-11-720-S2.XLS]

## Sheet: ALL_Foci_Domains
Locus Tag	GENES	DOMAINS
AM1_0016	RR-HK-RR	R-T-R
AM1_0068	HK	TR
AM1_0069	RR	R
AM1_0197	HK	TR
AM1_0220	HK	TRR
AM1_0224	HK	T
AM1_0267	RR-HK	R-T
AM1_0285	HK-RR	RT-R
AM1_0287	HK	T
AM1_0394	RR	R
AM1_0395	HK	T
AM1_0469	HK	TR
AM1_0515	RR-HK	R-T
AM1_0564	RR	R
AM1_0582	RR	R
AM1_0635	HK	TR
AM1_0794	RR	R
AM1_0828	RR-HK	R-T
AM1_0908	RR-RR	R-R
AM1_0913	HK	TR
AM1_0959	HK	T
AM1_1086	HK	T
AM1_1098	RR	R
AM1_1101	HK	TR
AM1_1106	RR-RR	R-R
AM1_1157	RR	R
AM1_1185	HK-HK	TR-TR
AM1_1379	RR	R
AM1_1468	HK-RR	T-R
AM1_1480	RR-HK	R-T
AM1_1499	HK	TR
AM1_1500	HK-RR	RT-R
AM1_1557	HK	TR
AM1_1565	HK-RR	T-R
AM1_1639	RR	R
AM1_1648	RR	R
AM1_1654	HK	T
AM1_1721	RR	R
AM1_1725	RR-RR-HK	R-R-T
AM1_1735	HK	T
AM1_1805	PP	P
AM1_1808	RR	R
AM1_1870	HK	TRRP
AM1_1960	RR	RR
AM1_1963	HK	TRR
AM1_1966	HK	T
AM1_2217	RR	R
AM1_2305	RR	R
AM1_2387	HK	T
AM1_2504	HK	T
AM1_2560	RR	R
AM1_2670	RR	R
AM1_2730	RR	R
AM1_2797	RR	R
AM1_2800	HK	T
AM1_3101	RR	R
AM1_3230	RR	R
AM1_3241	RR	R
AM1_3254	HK-RR	T-R
AM1_3461	RR	R
AM1_3465	HK-RR	T-R
AM1_3481	RR	R
AM1_3565	HK-RR-HK	T-R-RT
AM1_3568	RR-RR	R-R
AM1_3725	RR	R
AM1_3739	HK	TR
AM1_3742	RR-RR	R-R
AM1_3846	RR	R
AM1_3869	HK	T
AM1_3870	HK	T
AM1_3871	RR	R
AM1_3875	RR	R
AM1_3916	RR	R
AM1_3937	RR	R
AM1_4053	RR	R
AM1_4054	HK	TR
AM1_4057	RR	R
AM1_4061	HK	T
AM1_4214	HK	T
AM1_4273	RR	R
AM1_4282	HK	TR
AM1_4430	HK	TR
AM1_4536	RR-HK	R-T
AM1_4793	HK-RR-HK	RTRR-R-T
AM1_4822	HK	TR
AM1_4948	RR	R
AM1_4979	RR	R
AM1_4980	RR-RR	R-R
AM1_5051	HK-RR	T-R
AM1_5056	RR-HK-HK	R-RT-RT
AM1_5067	RR-HK	R-T
AM1_5076	RR-HK	R-TR
AM1_5080	RR	R
AM1_5081	RR	R
AM1_5096	RR	R
AM1_5107	HK-HK	TR-RT
AM1_5135	HK	TR
AM1_5145	HK	T
AM1_5169	RR	R
AM1_5170	HK	T
AM1_5211	RR	R
AM1_5261	HK-RR	T-R
AM1_5308	HK	TRR
AM1_5528	HK	TR
AM1_5539	HK-RR	T-R
AM1_5623	RR	R
AM1_5637	RR	R
AM1_5638	HK	T
AM1_5663	RR	R
AM1_5668	HK	TR
AM1_5688	HK	TRR
AM1_5704	HK	TRR
AM1_5892	HK	T
AM1_5894	RR-RR	PR-R
AM1_5896	RR-HK	R-T
AM1_5924	HK	T
AM1_5925	RR	R
AM1_5974	HK-HK	TRR-TRRP
AM1_5976	RR	R
AM1_5997	HK	TR
AM1_6067	HK	T
AM1_6069	RR-HK	R-TR
AM1_6199	RR	R
AM1_6205	RR-HK	R-T
AM1_6282	HK	T
AM1_6305	HK-RR	TR-R
AM1_6313	RR	R
AM1_6332	RR-HK	R-T
AM1_6357	HK-HK-HK	RT-TR-RTR
AM1_6374	HK	T
AM1_6386	RR-RR	R-R
AM1_A0018	HK-RR	T-R
AM1_A0368	RR-HK	RR-TR
AM1_C0014	HK	TR
AM1_C0016	HK-RR	T-R
AM1_C0023	HK	TR
AM1_C0086	RR	R
AM1_C0101	RR	R
AM1_C0180	RR	R
AM1_C0259	RR	RR
AM1_C0304	RR-HK	R-T
AM1_C0365	RR-HK	RRR-TR
AM1_D0011	RR	R
AM1_D0125	RR	R
AM1_D0171	RR	RRP
AM1_D0198	HK	TR
AM1_F0024	RR	R
AM1_F0113	RR	R
AM1_H0058	RR	R
ACL_0010	RR-HK	R-T
ACL_0509	RR	R
ACL_1297	HK-RR	T-R
ACL_1421	RR	R
ACRY_0311	RR-HK	R-T
ACRY_0450	RR-HK	R-T
ACRY_0574	RR	R
ACRY_0577	RR	R
ACRY_0578	HK	TR
ACRY_0713	HK-RR	T-R
ACRY_0764	HK	TR
ACRY_0820	RR	R
ACRY_0852	RR-HK	R-T
ACRY_1472	RR	R
ACRY_1535	HK	T
ACRY_1738	RR	R
ACRY_1830	RR	R
ACRY_1883	HK-RR	T-R
ACRY_2033	HK-RR-HK-RR	T-R-T-R
ACRY_2136	HK	T
ACRY_2178	HK-RR	T-R
ACRY_2707	RR-HK	R-T
ACRY_2711	RR-RR	R-R
ACRY_2814	RR	R
ACRY_2951	RR	R
ACRY_2957	HK-RR	T-R
ACRY_3106	RR-HK	R-T
ACRY_3169	HK	TRR
ACRY_3493	HK-RR	T-R
LFERR_0024	HK-RR	T-R
LFERR_0028	HK-RR	T-R
LFERR_0107	HK-RR	T-R
LFERR_0363	HK-RR	T-R
LFERR_0516	RR	R
LFERR_0608	RR	R
LFERR_0610	HK	T
LFERR_0848	RR	R
LFERR_1151	RR-HK	R-T
LFERR_1241	RR	R
LFERR_1695	HK-RR	T-R
LFERR_1883	RR-HK	R-T
LFERR_1918	RR	R
LFERR_1949	RR	R
LFERR_1957	HK-RR	T-R
LFERR_2205	RR	R
LFERR_2519	RR-HK	R-T
LFERR_2550	RR	R
LFERR_2568	RR	R
LFERR_2570	HK	T
LFERR_2735	HK-RR	T-R
LFERR_2872	RR-HK	R-T
ACID345_0066	HK	T
ACID345_0072	RR	R
ACID345_0084	RR	R
ACID345_0268	RR	R
ACID345_0280	RR	RR
ACID345_0310	HK-RR	T-R
ACID345_0374	RR-HK	R-T
ACID345_0398	RR-RR	R-R
ACID345_0401	RR	R
ACID345_0419	HK-RR	T-R
ACID345_0474	HK-RR	T-R
ACID345_0488	RR	R
ACID345_0504	RR	R
ACID345_0507	HK	T
ACID345_0509	RR	R
ACID345_0520	HK	TR
ACID345_0666	HK	TR
ACID345_0692	HK	T
ACID345_0711	PP	P
ACID345_0750	HK-RR	T-R
ACID345_0821	HK	T
ACID345_0822	RR	R
ACID345_0843	HK-RR-RR	T-R-R
ACID345_0935	HK	TR
ACID345_0938	HK-RR	T-R
ACID345_0967	RR	R
ACID345_0972	RR-HK	R-T
ACID345_1001	RR	R
ACID345_1210	RR	R
ACID345_1388	RR-HK	R-T
ACID345_1393	HK-RR	T-R
ACID345_1421	RR	R
ACID345_1453	HK	T
ACID345_1524	HK	T
ACID345_1527	RR-RR	R-R
ACID345_1588	RR	R
ACID345_1590	HK	T
ACID345_1599	RR-RR	R-R
ACID345_1656	RR	R
ACID345_1658	RR-HK	R-T
ACID345_1691	RR-HK	R-T
ACID345_1733	HK-RR	T-R
ACID345_1745	RR	R
ACID345_1769	RR-RR-HK	R-R-T
ACID345_1776	HK-RR-RR	T-R-R
ACID345_1781	PP	P
ACID345_1812	HK-RR-HK	RT-R-RT
ACID345_1904	RR	R
ACID345_1934	RR	R
ACID345_1970	RR	R
ACID345_2167	RR	R
ACID345_2233	RR	R
ACID345_2348	RR	R
ACID345_2399	HK	TTR
ACID345_2402	RR-HK	R-T
ACID345_2411	HK-HK	RT-TR
ACID345_2442	HK-RR	T-R
ACID345_2445	RR	R
ACID345_2462	RR	R
ACID345_2479	RR	R
ACID345_2497	HK	TR
ACID345_2498	RR	R
ACID345_2501	PP	P
ACID345_2525	RR	R
ACID345_2554	HK	TR
ACID345_2603	HK-RR	T-R
ACID345_2781	HK-RR	T-R
ACID345_2894	RR-HK	R-T
ACID345_2920	RR	R
ACID345_2939	RR	R
ACID345_2946	RR	R
ACID345_2989	HK-RR	T-R
ACID345_3014	HK	TR
ACID345_3017	RR-HK-RR	R-TR-R
ACID345_3061	RR-HK	R-T
ACID345_3087	HK	T
ACID345_3093	RR	R
ACID345_3099	RR-HK	R-T
ACID345_3208	RR	R
ACID345_3209	RR	R
ACID345_3236	HK	TR
ACID345_3269	RR-PP	R-P
ACID345_3274	RR-HK	R-T
ACID345_3291	RR-HK	R-T
ACID345_3356	RR-HK	R-T
ACID345_3487	RR-HK	R-T
ACID345_3502	RR-HK-RR-RR	R-T-R-PRR
ACID345_3514	HK	T
ACID345_3519	HK	T
ACID345_3524	RR	R
ACID345_3600	HK	TR
ACID345_3620	RR	R
ACID345_3712	HK-RR-RR	T-R-RR
ACID345_3715	HK	T
ACID345_3728	RR-RR	R-R
ACID345_3734	RR	R
ACID345_3748	RR	R
ACID345_3749	HK	T
ACID345_3765	RR	R
ACID345_3837	HK-RR	T-R
ACID345_3845	HK-RR	T-R
ACID345_3893	RR	R
ACID345_3932	RR	R
ACID345_4029	RR	R
ACID345_4032	HK	T
ACID345_4054	RR-HK	R-T
ACID345_4059	HK-RR	TRRP-R
ACID345_4062	RR	R
ACID345_4063	HK	T
ACID345_4064	RR	R
ACID345_4066	RR-RR	R-R
ACID345_4081	RR	R
ACID345_4134	RR	R
ACID345_4138	RR	R
ACID345_4163	RR	R
ACID345_4168	RR-HK	R-T
ACID345_4196	HK	T
ACID345_4279	RR	R
ACID345_4289	HK-RR-RR	T-R-R
ACID345_4457	HK	T
ACID345_4460	RR-HK	R-T
ACID345_4561	HK-RR	T-R
ACID345_4648	RR	R
ACID345_4655	RR	R
ACEL_0056	RR	R
ACEL_0088	RR-HK	R-T
ACEL_0183	RR	R
ACEL_0194	HK-RR	T-R
ACEL_0222	RR	R
ACEL_0262	RR	R
ACEL_0365	RR	R
ACEL_0516	HK	T
ACEL_0518	RR	R
ACEL_0559	HK	T
ACEL_0627	RR	R
ACEL_0965	RR	R
ACEL_0973	RR-HK-RR	R-T-R
ACEL_1065	RR	R
ACEL_1081	RR	R
ACEL_1195	HK-RR	T-R
ACEL_1266	HK	T
ACEL_1275	RR	R
ACEL_1387	HK	T
ACEL_1390	RR	R
ACEL_1448	HK-RR	T-R
ACEL_1594	HK-RR	T-R
ACEL_1605	HK-RR	T-R
ACEL_1760	RR	R
ACEL_1764	HK-RR	T-R
ACEL_1785	RR	R
ACEL_1787	RR	R
ACEL_1789	RR	R
ACEL_1793	HK	T
ACEL_1831	HK-RR	T-R
ACEL_1873	HK	TR
ACEL_1874	RR	R
ACEL_2099	RR-HK	R-TR
AAVE_0041	RR-HK	R-T
AAVE_0172	RR-HK	R-T
AAVE_0229	HK-RR	T-R
AAVE_0274	HK	T
AAVE_0275	RR	R
AAVE_0317	HK-RR	T-R
AAVE_0358	HK-RR	T-R
AAVE_0654	RR	R
AAVE_0866	RR-HK	R-T
AAVE_0872	RR	R
AAVE_0874	HK	T
AAVE_0901	RR-RR	R-R
AAVE_0905	HK	PPTR
AAVE_1121	RR-HK	R-T
AAVE_1444	HK-RR	T-R
AAVE_1493	RR-HK	R-T
AAVE_1583	HK-RR	T-R
AAVE_1900	HK-RR	TR-R
AAVE_1947	RR-HK	R-T
AAVE_2035	RR-HK	R-T
AAVE_2063	HK-RR	TRRP-R
AAVE_2118	HK	T
AAVE_2121	RR	R
AAVE_2149	RR	R
AAVE_2217	RR-HK	R-T
AAVE_2236	HK	T
AAVE_2238	RR	R
AAVE_2239	RR-RR	R-R
AAVE_2267	HK	T
AAVE_2417	HK	TR
AAVE_2460	RR-HK	R-T
AAVE_2497	RR	R
AAVE_2525	HK-RR	T-R
AAVE_2535	HK	TR
AAVE_2631	RR-HK	R-T
AAVE_2974	HK-HK-HK	T-RRT-TR
AAVE_2980	PP-RR	P-R
AAVE_3001	HK-RR	T-R
AAVE_3012	RR-HK	R-T
AAVE_3093	HK	T
AAVE_3149	HK	TR
AAVE_3183	HK	T
AAVE_3274	RR	R
AAVE_3275	HK	T
AAVE_3518	HK	T
AAVE_3524	RR-HK	R-TR
AAVE_3541	HK	T
AAVE_3548	RR	R
AAVE_3564	HK	TR
AAVE_3591	RR	R
AAVE_3634	RR	R
AAVE_3778	HK-RR	T-R
AAVE_3861	RR	R
AAVE_3862	RR	R
AAVE_3863	HK	T
AAVE_3963	HK-RR	T-R
AAVE_3992	RR	R
AAVE_3993	HK	RT
AAVE_3996	HK	TRRR
AAVE_4038	HK	T
AAVE_4137	HK-RR	T-R
AAVE_4229	RR-HK	R-T
AAVE_4276	RR	R
AAVE_4279	HK	TRP
AAVE_4320	HK-RR	T-R
AAVE_4361	HK	TR
AAVE_4374	RR	R
AAVE_4378	HK-RR	T-R
AAVE_4381	HK-RR	RT-R
AAVE_4410	RR	R
AAVE_4525	RR-HK	R-T
AAVE_4577	HK-RR	T-R
AAVE_4637	HK	T
AAVE_4638	RR	R
AAVE_4653	RR-HK	R-T
AAVE_4732	HK	TR
AJS_0010	HK	TR
AJS_0011	RR	R
AJS_0193	HK-RR	T-R
AJS_0432	HK-RR	T-R
AJS_0554	HK-RR	TR-R
AJS_0637	HK	T
AJS_0647	HK	TRRR
AJS_0650	HK	RT
AJS_0651	RR	R
AJS_0883	PP	P
AJS_1044	RR	R
AJS_1059	RR-HK	R-T
AJS_1148	RR	R
AJS_1150	HK	T
AJS_1191	HK-RR	T-R
AJS_1236	RR	R
AJS_1358	RR-HK	R-T
AJS_1460	HK-RR	T-R
AJS_1640	HK-RR	T-R
AJS_1934	HK	TR
AJS_1952	HK-RR	T-R
AJS_2126	HK-RR	T-R
AJS_2366	HK-RR	T-R
AJS_2431	RR-HK	R-T
AJS_2725	RR-HK	R-T
AJS_2780	HK-RR	T-R
AJS_2830	RR	R
AJS_3153	RR-HK	R-T
AJS_3251	RR	R
AJS_3313	HK-RR	T-R
AJS_3508	RR	R
AJS_3509	RR	R
AJS_3510	HK	T
AJS_3574	HK	PPTR
AJS_3577	RR-RR	R-R
AJS_3629	HK-RR	T-R
AJS_3786	RR	R
AJS_3790	HK-RR	T-R
AJS_3793	HK-RR	RT-R
AJS_3817	RR	R
AJS_3891	RR-HK	R-T
AJS_3998	HK-RR	T-R
AJS_4015	RR-HK	R-T
AJS_4082	HK-RR	T-R
AJS_4188	RR	R
AJS_4189	HK	T
ABSDF0249	HK-RR	T-R
ABSDF0551	HK-RR	T-R
ABSDF0638	RR-RR	R-R
ABSDF1236	RR	R
ABSDF1600	HK-RR	T-R
ABSDF1677	RR-HK	R-T
ABSDF2718	HK-RR	T-R
ABSDF2945	HK	TRP
ABSDF3261	RR	R
ABSDF3297	RR	R
ABSDF3429	HK	TR
ABSDF3431	RR	R
ABSDF3522	RR-HK	R-T
ACICU_00257	RR-HK-RR	R-T-R
ACICU_00282	PP-RR	P-R
ACICU_00579	HK	TRP
ACICU_00700	HK	T
ACICU_00705	RR-HK	R-T
ACICU_01435	HK-RR	TR-R
ACICU_01826	RR-HK	R-T
ACICU_02100	HK-RR	T-R
ACICU_02132	RR	R
ACICU_02337	RR-HK	R-T
ACICU_02486	HK-RR	T-R
ACICU_03002	HK-RR	T-R
ACICU_03059	HK	PPTR
ACICU_03062	RR-RR	R-R
ACICU_03130	RR-HK	R-T
ACICU_03157	HK	T
ACICU_03424	RR-HK	R-T
ACICU_03498	HK	TR
ACICU_03500	RR	R
ACICU_03573	RR-HK	R-T
A1S_0234	RR-HK	R-T
A1S_0236	RR	R
A1S_0260	PP-RR	P-R
A1S_0574	HK	TRP
A1S_0748	RR	R
A1S_0749	HK	T
A1S_1393	HK-RR	TR-R
A1S_1753	RR	R
A1S_1754	HK	T
A1S_1977	HK-RR	T-R
A1S_2006	RR	R
A1S_2137	RR-HK	R-T
A1S_2287	HK	T
A1S_2750	HK	T
A1S_2811	HK	PPTR
A1S_2814	RR-RR	R-R
A1S_2883	RR-HK	R-T
A1S_2906	HK	T
A1S_2937	RR-HK	R-T
A1S_3229	RR-HK	R-T
A1S_3302	HK	TR
A1S_3304	RR	R
A1S_3376	HK	T
ABAYE0085	HK	T
ABAYE0106	HK-RR	T-R
ABAYE0184	RR	R
ABAYE0186	HK	TR
ABAYE0258	HK-RR	T-R
ABAYE0575	HK	T
ABAYE0599	HK-RR	T-R
ABAYE0667	RR-RR	R-R
ABAYE0671	HK	PPTR
ABAYE0732	RR-HK	R-T
ABAYE1193	RR-HK	R-T
ABAYE1340	RR-HK	R-T
ABAYE1349	HK	T
ABAYE1350	RR	R
ABAYE1423	HK-RR	T-R
ABAYE1542	RR	R
ABAYE1573	RR-HK	R-T
ABAYE1819	HK-RR	T-R
ABAYE2259	RR-HK	R-TR
ABAYE3063	HK-RR	T-R
ABAYE3185	HK	TRP
ABAYE3203	RR-HK	R-T
ABAYE3509	RR-PP	R-P
ABAYE3533	RR-HK-RR	R-T-R
ACIAD0258	RR-HK-RR	R-T-R
ACIAD0284	PP-RR	P-R
ACIAD0595	HK	T
ACIAD0626	HK-RR	T-R
ACIAD0726	RR-HK	R-T
ACIAD0786	RR-RR	R-R
ACIAD0790	HK	PPTR
ACIAD1368	RR-HK	R-T
ACIAD1421	HK-RR	T-R
ACIAD1633	HK	T
ACIAD1634	RR	R
ACIAD1913	RR	R
ACIAD2238	HK-RR	T-R
ACIAD2500	RR-HK	R-TR
ACIAD2960	HK-RR	T-R
ACIAD2973	RR-HK	R-T
ACIAD3072	HK	TRP
ACIAD3176	HK	T
ACIAD3388	RR-HK	R-T
ACIAD3465	HK	TR
ACIAD3469	RR	R
ACIAD3557	RR-HK	R-T
APL_0048	RR	R
APL_0059	RR	R
APL_0462	HK	T
APL_0627	HK	T
APL_0629	RR	R
APL_0935	HK	TRP
APL_1063	RR-HK	R-T
APL_1256	HK-RR	T-R
APJL_0049	RR	R
APJL_0059	RR	R
APJL_0489	HK	T
APJL_0622	HK-RR	T-R
APJL_0945	HK	TRP
APJL_1079	RR-HK	R-T
APJL_1267	HK-RR	T-R
APP7_0048	RR	R
APP7_0059	RR	R
APP7_0539	HK	T
APP7_0673	HK-RR	T-R
APP7_0993	HK	TRP
APP7_1121	RR-HK	R-T
APP7_1305	HK-RR	T-R
ASUC_0162	HK	T
ASUC_0362	RR	R
ASUC_0781	RR-HK	R-T
ASUC_0860	HK	TRP
ASUC_0879	RR	R
ASUC_1363	RR-HK	R-T
ASUC_1720	HK-RR	T-R
AHA_0013	RR-HK	R-T
AHA_0020	HK	T
AHA_0032	HK-RR	T-R
AHA_0063	RR-HK	R-TRP
AHA_0066	HK-RR	T-R
AHA_0136	HK-RR	T-R
AHA_0189	HK-RR	T-R
AHA_0274	RR-HK	R-T
AHA_0305	RR-HK	R-T
AHA_0417	RR-HK	R-TRRP
AHA_0435	HK-RR	T-R
AHA_0758	HK-RR	T-R
AHA_0816	HK	TRP
AHA_0905	HK	TRP
AHA_0908	HK-RR	TRP-R
AHA_0976	HK	TR
AHA_0997	RR	R
AHA_1004	RR	R
AHA_1023	RR	R
AHA_1025	HK	TRP
AHA_1030	RR	R
AHA_1036	HK	T
AHA_1038	RR	R
AHA_1213	RR	R
AHA_1244	HK-RR	T-R
AHA_1253	RR-HK	R-T
AHA_1322	RR-HK	R-T
AHA_1352	HK-RR	T-R
AHA_1383	RR	R
AHA_1385	HK-RR	T-R
AHA_1455	RR	R
AHA_1572	RR	R
AHA_1576	PP	P
AHA_1579	HK	TR
AHA_1581	RR-HK	R-T
AHA_1797	RR	R
AHA_1862	RR	RR
AHA_2188	HK	TRP
AHA_2190	RR	R
AHA_2220	HK-RR	TRRP-R
AHA_2319	RR-HK	R-TRP
AHA_2428	HK	TRRP
AHA_2455	RR-HK	R-T
AHA_2527	RR	R
AHA_2529	HK	T
AHA_2533	RR-RR	R-R
AHA_2618	HK-RR	T-R
AHA_2774	RR	R
AHA_2796	RR-HK	R-T
AHA_2824	RR-HK	R-T
AHA_2844	RR	R
AHA_2956	RR	R
AHA_3009	HK	TR
AHA_3026	RR	R
AHA_3060	HK	RT
AHA_3072	HK-RR	T-R
AHA_3092	HK	TR
AHA_3222	RR-HK	R-T
AHA_3263	RR	R
AHA_3288	HK-RR	T-R
AHA_3290	HK-RR	T-R
AHA_3490	RR	R
AHA_3501	RR	R
AHA_3525	RR	R
AHA_3838	RR	R
AHA_3965	HK-RR	T-R
AHA_4051	HK-RR	T-R
AHA_4059	RR	R
AHA_4061	HK	T
AHA_4192	RR-HK	R-T
AHA_4256	RR-HK	R-T
ASA_0016	RR-HK	R-T
ASA_0022	HK	T
ASA_0063	RR	R
ASA_0068	HK-RR	T-R
ASA_0133	HK-RR	T-R
ASA_0254	HK	T
ASA_0256	RR	R
ASA_0262	RR-HK	R-T
ASA_0353	RR	R
ASA_0462	RR	R
ASA_0792	RR	R
ASA_0816	RR	R
ASA_0827	RR	R
ASA_1054	RR	R
ASA_1090	HK-RR	T-R
ASA_1234	HK-RR	T-R
ASA_1240	RR-HK	R-T
ASA_1324	HK-RR	T-R
ASA_1355	RR	R
ASA_1357	HK-RR	T-R
ASA_1487	RR	R
ASA_1506	HK-RR	T-R
ASA_1533	HK-RR	T-R
ASA_1555	RR	R
ASA_1692	RR-HK	R-T
ASA_1755	RR	R
ASA_1961	RR	R
ASA_2107	RR	R
ASA_2109	HK	TRP
ASA_2286	HK	TRRP
ASA_2313	RR-HK	R-T
ASA_2441	RR	RR
ASA_2775	HK-RR	T-R
ASA_2778	HK	TR
ASA_2781	PP	P
ASA_2910	RR	R
ASA_3047	RR	R
ASA_3084	HK	T
ASA_3099	HK	TR
ASA_3125	RR	R
ASA_3264	RR	R
ASA_3266	HK	T
ASA_3272	RR	R
ASA_3277	HK	TRP
ASA_3295	RR	R
ASA_3302	RR	R
ASA_3387	HK	TRP
ASA_3480	HK	TRP
ASA_3592	RR-HK	R-T
ASA_3909	RR-HK	R-T
ASA_3923	HK-RR	TRRP-R
ASA_4004	HK-RR	T-R
ASA_4090	HK-RR	T-R
ASA_4122	HK-RR	T-R
ASA_4200	RR-HK	R-T
ASA_4252	RR-HK	R-T
ASA_4344	RR-HK	R-T
ATU0027	HK	T
ATU0033	HK-RR	T-R
ATU0050	RR-HK	R-T
ATU0113	HK-RR	T-R
ATU0343	HK	TR
ATU0388	HK	T
ATU0419	HK	T
ATU0425	RR	R
ATU0484	RR	R
ATU0516	RR-HK	R-T
ATU0519	RR-RR	R-R
ATU0527	HK	TR
ATU0573	RR	R
ATU0614	HK	T
ATU0628	HK-RR	T-R
ATU0700	RR	R
ATU0921	HK	T
ATU0970	RR-HK	R-T
ATU0978	RR-HK	R-T
ATU0982	HK	T
ATU1038	RR	R
ATU1060	RR	RR
ATU1115	HK-RR	T-R
ATU1296	RR-RR	R-RR
ATU1349	PP	P
ATU1362	HK	TR
ATU1445	HK-RR-HK-RR	T-R-T-R
ATU1631	RR	RR
ATU1888	HK	T
ATU1984	HK-RR-HK	RT-R-T
ATU1987	RR	R
ATU1988	RR-RR-HK	RP-R-T
ATU2165	RR	PR
ATU2206	RR-HK	R-T
ATU2332	HK	TRR
ATU2418	HK-RR	TR-R
ATU2434	RR	R
ATU2465	HK-RR	T-R
ATU2535	HK-RR	T-R
ATU2763	RR	R
ATU0027	HK	T
ATU0033	HK-RR	T-R
ATU0050	RR-HK	R-T
ATU0113	HK-RR	T-R
ATU0343	HK	TR
ATU0388	HK	T
ATU0419	HK	T
ATU0425	RR	R
ATU0484	RR	R
ATU0516	RR-HK	R-T
ATU0519	RR-RR	R-R
ATU0527	HK	TR
ATU0573	RR	R
ATU0614	HK	T
ATU0628	HK-RR	T-R
ATU0700	RR	R
ATU0921	HK	T
ATU0970	RR-HK	R-T
ATU0978	RR-HK	R-T
ATU0982	HK	T
ATU1038	RR	R
ATU1060	RR	RR
ATU1115	HK-RR	T-R
ATU1296	RR-RR	R-RR
ATU1349	PP	P
ATU1362	HK	TR
ATU1445	HK-RR-HK-RR	T-R-T-R
ATU1631	RR	RR
ATU1888	HK	T
ATU1984	HK-RR-HK	RT-R-T
ATU1987	RR	R
ATU1988	RR-RR-HK	RP-R-T
ATU2165	RR	PR
ATU2206	RR-HK	R-T
ATU2332	HK	TRR
ATU2418	HK-RR	TR-R
ATU2434	RR	R
ATU2465	HK-RR	T-R
ATU2535	HK-RR	T-R
ATU2763	RR	R
ATU3296	RR-HK	R-T
ATU3603	RR	R
ATU3764	RR	R
ATU3781	RR-HK	R-T
ATU3786	RR-HK	R-T
ATU3883	RR	R
ATU3907	RR	R
ATU4018	HK-RR	T-R
ATU4034	HK-RR	T-R
ATU4047	HK	TRR
ATU4162	RR-PP	R-P
ATU4164	PP	P
ATU4300	RR	R
ATU4305	HK-RR	T-R
ATU4638	RR-HK	R-T
ATU4671	RR	R
ATU4711	HK-RR	T-R
ATU4773	RR-RR-HK	R-R-T
ATU4781	HK-RR	T-R
ATU4803	RR	R
ATU4805	HK	TRR
ATU3296	RR-HK	R-T
ATU3603	RR	R
ATU3764	RR	R
ATU3781	RR-HK	R-T
ATU3786	RR-HK	R-T
ATU3883	RR	R
ATU3907	RR	R
ATU4018	HK-RR	T-R
ATU4034	HK-RR	T-R
ATU4047	HK	TRR
ATU4162	RR-PP	R-P
ATU4164	PP	P
ATU4300	RR	R
ATU4305	HK-RR	T-R
ATU4638	RR-HK	R-T
ATU4671	RR	R
ATU4711	HK-RR	T-R
ATU4773	RR-RR-HK	R-R-T
ATU4781	HK-RR	T-R
ATU4803	RR	R
ATU4805	HK	TRR
ATU5087	PP	P
ATU5119	RR	R
ATU5121	RR	R
ATU5175	RR-HK	R-T
ATU5266	HK-RR	T-R
ATU5375	PP	P
ATU5377	HK-RR	T-R
ATU5505	RR-HK	R-T
ATU5509	HK	TR
ATU5528	PP	P
ATU5087	PP	P
ATU5119	RR	R
ATU5175	RR-HK	R-T
ATU5266	HK-RR	T-R
ATU5375	PP	P
ATU5377	HK-RR	T-R
ATU5505	RR-HK	R-T
ATU5509	HK	TR
ATU5528	PP	P
ATU6166	HK	T
ATU6178	RR	R
ATU6166	HK	T
ATU6178	RR	R
AMUC_0311	HK-RR	T-R
AMUC_0827	HK-RR	T-R
AMUC_0857	RR-HK	R-T
AMUC_1109	HK-RR	T-R
AMUC_1727	HK-RR	T-R
ABO_0030	HK-RR	T-R
ABO_0104	HK	PPPPTR
ABO_0108	RR-RR	R-R
ABO_0166	RR-HK	R-T
ABO_0220	RR	R
ABO_0265	RR	R
ABO_0268	RR-HK	R-T
ABO_0341	RR-HK	R-T
ABO_0442	HK	TR
ABO_0471	RR-HK	R-T
ABO_0625	RR-HK	R-T
ABO_0712	RR-HK	R-T
ABO_0743	RR-HK	R-T
ABO_0829	HK	T
ABO_0831	RR	R
ABO_0859	RR	R
ABO_0972	HK	TR
ABO_1243	HK	TR
ABO_1304	RR	R
ABO_1307	HK	TRRR
ABO_1309	RR	R
ABO_1311	RR	R
ABO_1365	RR-HK	R-T
ABO_1481	RR	R
ABO_1565	RR	R
ABO_1598	HK	TR
ABO_1627	HK	TRP
ABO_1690	HK-RR	T-R
ABO_1708	HK-RR	T-R
ABO_1811	PP	P
ABO_1853	HK	TR
ABO_1986	HK-RR	TR-R
ABO_2000	HK-RR	T-R
ABO_2018	HK	TRR
ABO_2031	RR-HK	R-T
ABO_2154	RR	R
ABO_2155	HK	TR
ABO_2259	RR-HK	R-T
ABO_2283	HK	T
ABO_2323	RR-PP	R-P
ABO_2443	RR	R
ABO_2517	HK	TR
ABO_2518	RR	R
ABO_2519	RR-HK	R-T
ABO_2541	HK	T
ABO_2543	RR	R
MLG_0015	HK-RR	T-R
MLG_0157	RR-HK	R-T
MLG_0219	HK-RR	T-R
MLG_0258	RR	R
MLG_0355	RR-RR	R-R
MLG_0359	HK	PPTR
MLG_0629	RR-RR	R-R
MLG_0666	HK	T
MLG_0669	RR	R
MLG_0674	RR-HK	R-T
MLG_0682	RR	R
MLG_0689	RR-PP	R-P
MLG_0706	RR-RR	R-R
MLG_0891	RR	R
MLG_0986	RR	R
MLG_0988	HK-RR	T-R
MLG_1005	HK-RR	T-R
MLG_1105	RR-HK	R-T
MLG_1112	HK	T
MLG_1148	RR-HK	R-T
MLG_1376	HK-RR	T-R
MLG_1620	HK-RR	T-R
MLG_1641	RR-HK	R-T
MLG_1669	RR-HK	R-T
MLG_1695	HK-RR	T-R
MLG_1802	HK-RR	T-R
MLG_1832	RR-HK-RR	R-T-R
MLG_2009	HK	T
MLG_2012	RR	R
MLG_2054	RR	R
MLG_2151	RR-HK-RR	R-T-R
MLG_2171	RR	R
MLG_2429	RR-HK	R-T
MLG_2504	HK-RR	T-R
MLG_2545	HK	T
MLG_2590	RR	R
MLG_2623	RR-HK	R-T
MLG_2671	RR-HK	R-T
MLG_2722	RR-HK	R-T
AMET_0102	HK-RR	T-R
AMET_0248	RR	R
AMET_0252	RR-HK	R-T
AMET_0288	RR-HK	R-T
AMET_0316	RR	R
AMET_0488	HK-RR	T-R
AMET_0546	RR-HK	R-T
AMET_0602	HK-RR	T-R
AMET_0614	RR	R
AMET_0618	RR-HK	R-T
AMET_0655	HK-RR	T-R
AMET_0704	HK	T
AMET_0708	RR-HK	R-T
AMET_0938	RR	R
AMET_1012	HK	T
AMET_1013	HK	TRP
AMET_1014	RR	R
AMET_1099	RR-HK	R-T
AMET_1137	HK-RR	T-R
AMET_1255	RR	R
AMET_1275	HK	T
AMET_1278	HK	T
AMET_1303	RR	R
AMET_1377	HK-RR	T-R
AMET_1457	RR-HK	R-T
AMET_1506	RR-HK	R-T
AMET_1518	RR-HK	R-T
AMET_1557	PP	P
AMET_1559	RR	R
AMET_1584	RR	R
AMET_1691	RR-HK	R-T
AMET_1770	RR-HK	R-T
AMET_1915	RR-HK-RR-HK	R-T-R-T
AMET_1992	HK-RR	T-R
AMET_2069	HK	TR
AMET_2325	RR-HK	R-T
AMET_2513	RR	R
AMET_2698	HK-RR	T-R
AMET_2709	RR	R
AMET_2732	RR	R
AMET_2733	RR	R
AMET_2816	RR-HK	R-T
AMET_2865	HK-RR	T-R
AMET_2966	RR-HK	R-T
AMET_2978	RR-HK	R-T
AMET_3001	RR	R
AMET_3002	HK	T
AMET_3086	HK-RR	T-R
AMET_3141	RR-HK	R-T
AMET_3176	RR	R
AMET_3208	HK-RR	T-R
AMET_3227	RR-HK	R-T
AMET_3232	HK	T
AMET_3255	RR-HK	R-T
AMET_3258	HK-RR	T-R
AMET_3307	RR-HK	R-T
AMET_3321	RR-HK	R-T
AMET_3385	RR	R
AMET_3535	RR-HK	R-T
AMET_3555	HK-RR	T-R
AMET_3563	RR	R
AMET_3568	HK	T
AMET_3711	HK-RR	T-R
AMET_3715	RR-HK	R-T
AMET_3804	RR-HK	R-T
AMET_3843	HK-RR	T-R
AMET_3868	HK	T
AMET_3955	HK-RR	T-R
AMET_4086	HK-RR	T-R
AMET_4202	RR-HK	R-T
AMET_4323	HK	T
AMET_4407	HK	T
AMET_4411	HK	T
AMET_4433	HK	T
AMET_4729	RR-HK	R-T
AMET_4746	HK-RR	T-R
AMET_4757	HK-RR	T-R
CLOS_0040	HK-RR	T-R
CLOS_0095	RR-HK	R-T
CLOS_0121	RR	R
CLOS_0124	HK	T
CLOS_0179	HK-RR	T-R
CLOS_0203	HK-RR	T-R
CLOS_0230	RR-HK	R-T
CLOS_0236	HK	T
CLOS_0324	RR-HK	R-T
CLOS_0388	RR	R
CLOS_0389	HK	T
CLOS_0426	RR-HK	R-T
CLOS_0610	HK-RR	T-R
CLOS_0667	RR-HK	R-T
CLOS_0727	RR-HK	R-T
CLOS_0748	HK-RR	T-R
CLOS_0787	RR-HK	R-T
CLOS_0860	HK-RR	T-R
CLOS_0943	RR-HK	R-T
CLOS_0982	RR-HK	R-T
CLOS_1078	HK-RR	T-R
CLOS_1194	HK-RR	T-R
CLOS_1202	RR-HK	R-T
CLOS_1335	RR-HK	R-T
CLOS_1392	RR-HK	R-T
CLOS_1495	RR	R
CLOS_1505	RR-HK	R-T
CLOS_1602	RR	R
CLOS_1733	HK-RR	T-R
CLOS_1899	HK	T
CLOS_1960	RR	R
CLOS_2083	HK-RR	T-R
CLOS_2100	RR	R
CLOS_2165	HK-RR	T-R
CLOS_2246	HK-RR	T-R
CLOS_2406	HK-RR	T-R
CLOS_2472	RR-HK	R-T
CLOS_2700	HK-RR	T-R
CLOS_2783	HK-RR	T-R
CLOS_2790	RR-HK	R-TTR
CLOS_2825	RR-HK	R-T
MADE_00199	RR	RR
MADE_00276	RR-HK	R-T
MADE_00314	HK-RR	T-R
MADE_00385	RR-HK	R-T
MADE_00411	RR-HK	R-T
MADE_00415	RR	R
MADE_00426	HK	TR
MADE_00490	HK	TRP
MADE_00535	RR-HK	R-T
MADE_00572	HK	TR
MADE_00712	RR	R
MADE_00719	HK	TR
MADE_00724	RR	R
MADE_00878	RR-HK	R-TR
MADE_00897	HK	TR
MADE_00899	HK	TRRP
MADE_00937	HK-RR	T-R
MADE_00947	RR	R
MADE_01099	RR-RR	PR-R
MADE_01175	HK	TRR
MADE_01214	HK-RR	T-R
MADE_01227	HK	TRR
MADE_01273	HK-RR-HK	RRRT-R-T
MADE_01276	PP-RR	P-R
MADE_01327	RR	R
MADE_01455	HK	T
MADE_01457	RR	R
MADE_01500	RR	R
MADE_01515	HK-RR	T-R
MADE_01579	HK	TR
MADE_01587	PP	P
MADE_01588	RR-HK	R-T
MADE_01593	RR	R
MADE_01633	HK	TRP
MADE_01714	RR	RR
MADE_01717	RR	R
MADE_01721	HK	T
MADE_01723	RR	R
MADE_01755	HK-RR	TRP-R
MADE_01769	RR	R
MADE_01904	RR	R
MADE_01917	HK-RR	T-R
MADE_01935	RR	R
MADE_01944	HK	T
MADE_02155	RR	R
MADE_02197	RR	R
MADE_02256	HK	T
MADE_02259	RR	R
MADE_02260	RR	R
MADE_02297	RR-HK	R-T
MADE_02404	HK	TRP
MADE_02433	HK	T
MADE_02504	HK-RR	TR-R
MADE_02507	RR	R
MADE_02508	PP	P
MADE_02571	RR	R
MADE_02676	HK	TR
MADE_02766	PP	P
MADE_02866	RR-HK	R-T
MADE_02869	RR	R
MADE_02891	RR-HK	R-T
MADE_02930	RR	R
MADE_03100	RR	R
MADE_03166	HK	TR
MADE_03205	HK	TR
MADE_03239	RR	R
MADE_03242	HK-RR	T-R
MADE_03246	RR	R
MADE_03284	RR-HK	R-T
MADE_03337	RR	R
MADE_03339	RR-HK	R-T
MADE_03364	PP-RR	P-R
MADE_03374	RR	RR
MADE_03384	RR-HK	R-T
MADE_03428	HK-RR	TR-R
MADE_03439	HK-RR	T-R
MADE_03441	HK	T
MADE_03481	HK	TR
MADE_03493	RR	R
MADE_03495	HK-RR	T-R
MADE_03557	RR-HK	R-T
MADE_03585	RR	R
MADE_03705	RR	R
MADE_03715	PP	P
MADE_03779	HK	T
MADE_03784	HK	T
MADE_03837	HK	TR
MADE_03848	HK	T
MADE_03853	RR	R
MADE_03947	RR-HK	R-T
AVA_0024	HK	T
AVA_0055	HK	T
AVA_0058	RR-RR	R-R
AVA_0062	HK	TR
AVA_0064	HK	RT
AVA_0065	RR-HK	R-RT
AVA_0083	HK	T
AVA_0123	RR	R
AVA_0124	HK	RT
AVA_0198	HK	TR
AVA_0238	HK-RR	RRRTR-R
AVA_0301	RR	R
AVA_0314	HK	TR
AVA_0355	HK	T
AVA_0362	HK	TR
AVA_0413	HK	T
AVA_0501	HK	T
AVA_0505	HK	TR
AVA_0508	RR	R
AVA_0509	RR	R
AVA_0521	HK	T
AVA_0538	RR	R
AVA_0612	HK	T
AVA_0613	HK	T
AVA_0615	RR	R
AVA_0647	HK-RR-HK	T-R-RT
AVA_0661	RR-RR	R-R
AVA_0791	RR-HK	R-T
AVA_0799	PP	P
AVA_0873	HK	T
AVA_1003	HK-RR-HK	T-R-RT
AVA_1021	HK	TR
AVA_1029	HK-RR	TRRP-R
AVA_1086	HK	TTRR
AVA_1102	RR	R
AVA_1149	HK	T
AVA_1168	HK	T
AVA_1210	HK	T
AVA_1223	HK	T
AVA_1263	RR	R
AVA_1343	HK	TR
AVA_1423	RR	R
AVA_1447	RR	R
AVA_1486	HK	T
AVA_1498	RR	R
AVA_1558	RR	R
AVA_1559	HK	T
AVA_1560	RR	R
AVA_1561	HK-HK	RT-RT
AVA_1564	HK	TRRP
AVA_1566	RR	R
AVA_1626	RR	R
AVA_1627	RR-HK-RR	R-T-RPRR
AVA_1716	HK	TR
AVA_1719	HK	T
AVA_1777	RR	R
AVA_1878	RR	R
AVA_1917	RR	R
AVA_1922	RR	R
AVA_1944	RR-HK	R-T
AVA_1954	HK	T
AVA_1980	HK	T
AVA_2027	HK-RR	T-R
AVA_2148	HK-HK	TR-RT
AVA_2150	HK	RT
AVA_2152	HK	T
AVA_2176	HK	T
AVA_2239	HK	RRT
AVA_2324	RR	R
AVA_2328	HK	T
AVA_2401	RR-HK	R-T
AVA_2419	RR-HK-RR	R-TRR-RRP
AVA_2439	HK	T
AVA_2440	RR	R
AVA_2466	HK	T
AVA_2524	HK	T
AVA_2562	HK-HK	RT-TR
AVA_2675	HK	TR
AVA_2751	RR	R
AVA_2771	HK	TR
AVA_2803	HK	T
AVA_2805	RR-HK	R-T
AVA_2845	HK	T
AVA_2855	RR	R
AVA_2923	RR	R
AVA_2944	HK	T
AVA_3003	HK-HK	RT-T
AVA_3005	RR	R
AVA_3009	HK	TR
AVA_3033	HK	T
AVA_3043	HK	TR
AVA_3072	RR	R
AVA_3089	RR	R
AVA_3159	HK	T
AVA_3166	RR	R
AVA_3170	RR	R
AVA_3171	HK	T
AVA_3207	HK	T
AVA_3226	HK	T
AVA_3362	HK	T
AVA_3368	HK-RR	T-R
AVA_3402	RR	R
AVA_3452	HK-RR	T-R
AVA_3467	HK	TR
AVA_3526	HK	T
AVA_3535	HK	T
AVA_3541	HK-HK	T-T
AVA_3596	HK	T
AVA_3616	HK	RT
AVA_3628	RR	R
AVA_3669	RR	R
AVA_3721	HK	T
AVA_3723	RR	R
AVA_3771	HK	TR
AVA_3775	RR	R
AVA_3776	RR	R
AVA_3779	HK	TR
AVA_3819	HK	TR
AVA_3850	HK-RR	T-R
AVA_3852	HK-RR-HK	T-R-RT
AVA_3865	HK	T
AVA_3975	HK-HK	TR-RT
AVA_3995	HK	T
AVA_4085	RR-HK	R-T
AVA_4096	RR	R
AVA_4135	HK-HK	TR-RT
AVA_4267	HK	T
AVA_4293	RR	R
AVA_4305	HK	T
AVA_4325	HK-HK	T-RT
AVA_4343	HK-RR-HK	RRT-R-T
AVA_4347	RR	R
AVA_4401	HK	T
AVA_4431	RR-HK-HK	R-TR-T
AVA_4457	HK	T
AVA_4489	HK	T
AVA_4503	HK	T
AVA_4504	HK	T
AVA_4518	RR	R
AVA_4631	HK	RRT
AVA_4670	RR	R
AVA_4696	HK	TRRR
AVA_4701	HK-HK	TR-RT
AVA_4716	HK	T
AVA_4723	HK	T
AVA_4753	HK	RTR
AVA_4779	HK	TRRR
AVA_4783	HK	RTR
AVA_4807	HK	TR
AVA_4885	HK	T
AVA_4889	RR	R
AVA_4896	RR	R
AVA_4914	RR	R
AVA_4928	HK	TR
AVA_B0028	HK	T
AVA_B0029	RR	R
AVA_B0191	HK	RRT
AVA_B0208	HK-RR	T-R
AVA_C0116	RR-HK	R-T
AVA_C0156	HK	TR
AVA_C0162	RR	R
AVA_C0163	RR	RRRP
AVA_C0194	RR	R
ADEH_0017	RR	R
ADEH_0021	HK	T
ADEH_0090	HK	T
ADEH_0101	RR	R
ADEH_0106	RR-HK	R-T
ADEH_0144	RR	R
ADEH_0175	HK	T
ADEH_0256	HK	T
ADEH_0286	RR	R
ADEH_0297	HK	TR
ADEH_0301	HK-RR	T-R
ADEH_0367	HK	T
ADEH_0410	HK-RR	T-R
ADEH_0416	RR	R
ADEH_0417	RR-HK	R-T
ADEH_0503	HK-RR	T-R
ADEH_0506	HK	T
ADEH_0512	RR	R
ADEH_0536	HK	T
ADEH_0563	RR-RR	R-R
ADEH_0571	RR-RR	R-R
ADEH_0577	HK	T
ADEH_0582	RR	R
ADEH_0600	RR	R
ADEH_0603	HK	T
ADEH_0606	RR	R
ADEH_0609	RR	R
ADEH_0613	HK-RR	TR-R
ADEH_0616	RR	R
ADEH_0625	HK-RR	T-R
ADEH_0638	HK-RR	T-R
ADEH_0688	RR	R
ADEH_0726	RR	R
ADEH_0755	HK	T
ADEH_0776	RR	R
ADEH_0812	RR	R
ADEH_0833	RR-HK	R-T
ADEH_0857	RR	R
ADEH_0873	RR	R
ADEH_0891	RR-HK	R-T
ADEH_0922	RR-HK	R-T
ADEH_0967	RR	R
ADEH_0983	HK-RR	T-R
ADEH_1055	RR	R
ADEH_1071	HK	T
ADEH_1095	RR	R
ADEH_1111	HK	T
ADEH_1119	RR	R
ADEH_1130	HK	T
ADEH_1136	RR	R
ADEH_1191	HK-RR-HK	T-R-TR
ADEH_1206	HK	T
ADEH_1276	RR-HK	R-T
ADEH_1326	RR	R
ADEH_1327	HK-RR-HK	RT-RR-T
ADEH_1368	RR	RR
ADEH_1370	HK	T
ADEH_1373	RR	R
ADEH_1378	RR-HK	R-T
ADEH_1383	RR	R
ADEH_1450	RR-HK	R-T
ADEH_1473	HK	TT
ADEH_1481	HK	RT
ADEH_1554	PP-RR	P-R
ADEH_1556	RR	R
ADEH_1560	HK	T
ADEH_1598	RR	R
ADEH_1606	HK-RR	T-R
ADEH_1623	HK	T
ADEH_1668	HK	T
ADEH_1758	RR-HK	R-T
ADEH_1762	RR-HK	R-T
ADEH_1782	HK	T
ADEH_1829	RR	R
ADEH_1907	HK-RR	T-R
ADEH_1986	RR	R
ADEH_1989	RR	R
ADEH_1992	RR-HK	R-T
ADEH_1997	RR-HK	R-T
ADEH_2009	RR	R
ADEH_2011	HK	T
ADEH_2090	HK	T
ADEH_2101	RR-HK	R-T
ADEH_2200	HK	TR
ADEH_2210	HK	TR
ADEH_2239	RR-HK	R-T
ADEH_2344	RR	R
ADEH_2380	RR	R
ADEH_2391	RR	R
ADEH_2393	RR	R
ADEH_2435	RR	R
ADEH_2443	RR-HK	R-T
ADEH_2538	RR	R
ADEH_2593	RR	R
ADEH_2634	HK-RR	T-R
ADEH_2651	RR	R
ADEH_2705	RR	R
ADEH_2729	RR-RR	R-R
ADEH_2736	HK	T
ADEH_2754	RR	R
ADEH_2803	RR	R
ADEH_2805	HK	T
ADEH_2914	RR-HK	R-T
ADEH_2942	HK	TR
ADEH_2943	HK	TR
ADEH_2956	HK	TR
ADEH_2995	RR	R
ADEH_3109	HK	T
ADEH_3134	RR	R
ADEH_3180	HK	T
ADEH_3183	HK	TR
ADEH_3338	RR	R
ADEH_3342	HK	T
ADEH_3383	HK	T
ADEH_3471	RR-HK-RR	R-RT-R
ADEH_3518	RR	R
ADEH_3529	HK	TR
ADEH_3532	HK	T
ADEH_3574	RR	R
ADEH_3651	RR	R
ADEH_3688	RR	R
ADEH_3724	HK	T
ADEH_3728	HK-RR	T-R
ADEH_3745	RR	R
ADEH_3844	RR	R
ADEH_3855	HK-RR	T-R
ADEH_3891	RR	R
ADEH_3975	RR	R
ADEH_4008	HK-RR	T-R
ADEH_4116	RR	R
ADEH_4121	HK	RT
ADEH_4122	HK	TR
ADEH_4142	RR	R
ADEH_4201	RR	R
ADEH_4213	RR	R
ADEH_4217	HK	TR
ADEH_4222	HK	RRT
ADEH_4225	HK-HK	T-T
ADEH_4240	RR	R
ADEH_4246	HK	T
ADEH_4250	RR	R
ADEH_4262	RR	R
ADEH_4312	HK	T
ADEH_4316	HK-RR	T-R
ADEH_4321	HK	T
ANAE109_0025	RR	R
ANAE109_0027	RR	R
ANAE109_0030	HK	T
ANAE109_0102	RR	R
ANAE109_0106	HK	T
ANAE109_0110	RR-HK	R-T
ANAE109_0149	RR	R
ANAE109_0266	RR	R
ANAE109_0278	HK	T
ANAE109_0415	RR-HK	R-T
ANAE109_0442	RR	R
ANAE109_0446	HK	T
ANAE109_0467	RR	R
ANAE109_0469	HK-RR	TR-R
ANAE109_0529	HK	TR
ANAE109_0539	HK-HK	RRT-TR
ANAE109_0614	RR-RR	R-R
ANAE109_0620	HK	T
ANAE109_0625	RR	R
ANAE109_0644	RR	R
ANAE109_0647	HK	T
ANAE109_0650	RR	R
ANAE109_0653	RR	R
ANAE109_0657	HK-RR	TR-R
ANAE109_0660	RR	R
ANAE109_0670	HK-RR	T-R
ANAE109_0683	HK-RR	T-R
ANAE109_0732	RR	R
ANAE109_0769	RR	R
ANAE109_0792	HK	T
ANAE109_0803	HK-HK	TRR-RT
ANAE109_0824	RR	R
ANAE109_0852	RR	R
ANAE109_0880	RR-HK	R-T
ANAE109_0889	RR-HK	R-T
ANAE109_0915	RR	R
ANAE109_0930	RR	R
ANAE109_0965	RR-HK	R-T
ANAE109_1012	RR	R
ANAE109_1016	HK-RR	T-R
ANAE109_1027	HK	T
ANAE109_1033	HK	T
ANAE109_1040	HK	TR
ANAE109_1105	RR	R
ANAE109_1110	HK	T
ANAE109_1134	RR	R
ANAE109_1159	RR	R
ANAE109_1184	RR	R
ANAE109_1305	RR	R
ANAE109_1385	RR	R
ANAE109_1440	RR-HK	R-T
ANAE109_1474	RR	R
ANAE109_1476	RR	R
ANAE109_1487	RR	R
ANAE109_1492	HK	TR
ANAE109_1496	RR	R
ANAE109_1498	HK	T
ANAE109_1530	RR	R
ANAE109_1538	HK	T
ANAE109_1593	RR	R
ANAE109_1597	HK	TR
ANAE109_1603	RR	R
ANAE109_1671	HK	TR
ANAE109_1722	HK	T
ANAE109_1771	HK	TR
ANAE109_1796	HK	T
ANAE109_1798	RR	R
ANAE109_1809	HK-RR	T-R
ANAE109_1846	HK-RR	T-R
ANAE109_1849	PP-RR	P-R
ANAE109_1854	HK-HK	RRTR-T
ANAE109_1863	RR	R
ANAE109_1870	HK	T
ANAE109_1951	RR-HK	R-T
ANAE109_1991	RR	R
ANAE109_2005	HK	TR
ANAE109_2029	RR-HK	R-T
ANAE109_2099	HK	T
ANAE109_2142	HK	T
ANAE109_2188	HK	T
ANAE109_2205	RR-HK	R-T
ANAE109_2215	RR	R
ANAE109_2235	HK	RT
ANAE109_2257	RR	R
ANAE109_2258	RR-PP	R-P
ANAE109_2297	HK-RR	TR-R
ANAE109_2352	HK	RT
ANAE109_2356	HK	TR
ANAE109_2365	HK-RR-HK	RRRT-R-TR
ANAE109_2378	HK-RR	T-R
ANAE109_2387	HK	T
ANAE109_2391	RR	R
ANAE109_2438	HK-RR-HK	T-RR-RT
ANAE109_2442	RR	R
ANAE109_2452	HK	TR
ANAE109_2491	HK-RR	T-R
ANAE109_2543	HK	TR
ANAE109_2560	HK	T
ANAE109_2597	HK-RR	T-R
ANAE109_2620	RR	R
ANAE109_2663	HK	TTR
ANAE109_2699	RR	R
ANAE109_2706	RR	R
ANAE109_2743	RR	R
ANAE109_2756	RR	R
ANAE109_2823	HK	T
ANAE109_2904	HK	TR
ANAE109_2929	HK	TR
ANAE109_2934	HK	T
ANAE109_2954	RR	R
ANAE109_2976	HK	T
ANAE109_3005	HK	T
ANAE109_3017	HK	TR
ANAE109_3068	HK-RR	T-R
ANAE109_3103	HK-RR	T-R
ANAE109_3161	HK	T
ANAE109_3188	HK	T
ANAE109_3228	HK	T
ANAE109_3277	RR	R
ANAE109_3354	HK-RR	T-R
ANAE109_3365	RR	R
ANAE109_3404	RR	R
ANAE109_3408	HK	T
ANAE109_3416	RR-HK	R-T
ANAE109_3532	RR-HK	R-TR
ANAE109_3535	RR	R
ANAE109_3581	RR-HK-RR	R-RT-R
ANAE109_3631	RR-HK	R-T
ANAE109_3695	RR	R
ANAE109_3777	RR	R
ANAE109_3795	HK	TR
ANAE109_3814	RR	R
ANAE109_3853	HK	T
ANAE109_3862	RR	R
ANAE109_3912	HK	T
ANAE109_3956	RR	R
ANAE109_4054	HK	TR
ANAE109_4151	HK-RR-RR	T-R-R
ANAE109_4159	RR-HK	R-T
ANAE109_4186	HK	T
ANAE109_4211	HK	T
ANAE109_4250	HK	T
ANAE109_4251	HK-RR	T-R
ANAE109_4257	RR-HK	R-T
ANAE109_4274	RR	R
ANAE109_4285	RR	R
ANAE109_4350	RR	R
ANAE109_4361	RR	R
ANAE109_4365	HK	T
ANAE109_4367	HK	TR
ANAE109_4372	HK	RRT
ANAE109_4375	HK-HK	T-T
ANAE109_4389	RR	R
ANAE109_4395	HK	T
ANAE109_4398	HK-RR	T-R
ANAE109_4417	RR	R
ANAE109_4457	HK	T
ANAE109_4461	HK-RR	T-R
ANAE109_4466	HK	T
ANAEK_0019	RR	R
ANAEK_0023	HK	T
ANAEK_0097	HK	T
ANAEK_0108	RR	R
ANAEK_0113	RR-HK	R-T
ANAEK_0151	RR	R
ANAEK_0184	HK	T
ANAEK_0255	RR	R
ANAEK_0267	HK	T
ANAEK_0308	HK	TR
ANAEK_0312	HK-RR	T-R
ANAEK_0372	HK	TR
ANAEK_0373	HK	T
ANAEK_0395	HK	T
ANAEK_0438	HK-RR	T-R
ANAEK_0444	RR	R
ANAEK_0445	RR-HK	R-T
ANAEK_0536	HK-RR	T-R
ANAEK_0539	HK	T
ANAEK_0545	RR	R
ANAEK_0568	HK	T
ANAEK_0606	RR-RR	R-R
ANAEK_0612	HK	T
ANAEK_0617	RR	R
ANAEK_0634	RR	R
ANAEK_0637	HK	T
ANAEK_0640	RR	R
ANAEK_0643	RR	R
ANAEK_0647	HK-RR	TR-R
ANAEK_0650	RR	R
ANAEK_0659	HK-RR	T-R
ANAEK_0672	HK-RR	T-R
ANAEK_0722	RR	R
ANAEK_0802	HK	T
ANAEK_0824	RR	R
ANAEK_0860	RR	R
ANAEK_0879	RR-HK	R-T
ANAEK_0902	RR	R
ANAEK_0918	RR	R
ANAEK_0939	RR-HK	R-T
ANAEK_0978	RR-HK	R-T
ANAEK_1029	RR	R
ANAEK_1114	RR	R
ANAEK_1130	HK	T
ANAEK_1151	RR	R
ANAEK_1155	RR	R
ANAEK_1171	HK	T
ANAEK_1179	RR	R
ANAEK_1190	HK	T
ANAEK_1196	RR	R
ANAEK_1255	RR	R
ANAEK_1311	RR	R
ANAEK_1417	RR	R
ANAEK_1428	RR	R
ANAEK_1471	RR	R
ANAEK_1473	RR	R
ANAEK_1484	RR	R
ANAEK_1525	RR	R
ANAEK_1634	HK-RR	T-R
ANAEK_1664	HK	TR
ANAEK_1676	HK	TR
ANAEK_1685	HK	TR
ANAEK_1727	RR-HK	R-T
ANAEK_1774	HK-RR	T-R
ANAEK_1788	HK	T
ANAEK_1867	HK	T
ANAEK_1869	RR	R
ANAEK_1880	HK-RR	T-R
ANAEK_1885	HK-RR	T-R
ANAEK_1888	HK-RR	T-R
ANAEK_1892	RR	R
ANAEK_1971	RR-HK	R-T
ANAEK_2010	HK	T
ANAEK_2031	RR	R
ANAEK_2058	HK	T
ANAEK_2077	HK-RR	T-R
ANAEK_2081	HK-RR	T-R
ANAEK_2189	HK	T
ANAEK_2237	HK	T
ANAEK_2255	RR-HK	R-T
ANAEK_2265	RR	R
ANAEK_2304	HK	T
ANAEK_2309	RR	R
ANAEK_2310	RR-PP	R-P
ANAEK_2386	HK	RT
ANAEK_2395	HK-HK	T-TR
ANAEK_2411	HK-RR	T-R
ANAEK_2474	RR	R
ANAEK_2478	HK-RR	T-R
ANAEK_2484	RR	R
ANAEK_2487	HK	T
ANAEK_2489	RR	RR
ANAEK_2530	HK-RR-HK	T-RR-RT
ANAEK_2533	RR	R
ANAEK_2584	HK-RR	T-R
ANAEK_2664	HK	T
ANAEK_2678	HK-RR-HK	TR-R-T
ANAEK_2720	HK-RR	T-R
ANAEK_2740	RR	R
ANAEK_2798	RR	R
ANAEK_2821	RR-RR	R-R
ANAEK_2828	HK	T
ANAEK_2846	RR	R
ANAEK_2898	RR	R
ANAEK_2900	HK	T
ANAEK_3000	RR-HK	R-T
ANAEK_3028	HK	TR
ANAEK_3029	HK	TR
ANAEK_3043	HK	TR
ANAEK_3061	HK-RR	T-R
ANAEK_3094	RR	R
ANAEK_3218	HK	T
ANAEK_3241	RR	R
ANAEK_3250	HK	T
ANAEK_3251	RR	R
ANAEK_3419	RR	R
ANAEK_3423	HK	T
ANAEK_3466	HK	T
ANAEK_3555	RR-HK-RR	R-RT-R
ANAEK_3609	RR	R
ANAEK_3620	HK	T
ANAEK_3640	RR	R
ANAEK_3709	RR	R
ANAEK_3746	RR	R
ANAEK_3781	HK	T
ANAEK_3785	HK-RR	T-R
ANAEK_3802	RR	R
ANAEK_3907	RR	R
ANAEK_3918	HK-RR	T-R
ANAEK_3949	HK	T
ANAEK_3995	RR	R
ANAEK_4086	RR	R
ANAEK_4124	HK-RR	T-R
ANAEK_4246	RR	R
ANAEK_4252	HK	RT
ANAEK_4253	HK	TR
ANAEK_4273	RR	R
ANAEK_4333	RR	R
ANAEK_4345	RR	R
ANAEK_4350	HK	TR
ANAEK_4355	HK	RRT
ANAEK_4358	HK-HK	T-T
ANAEK_4373	RR	R
ANAEK_4379	HK	T
ANAEK_4382	HK-RR	T-R
ANAEK_4396	RR	R
ANAEK_4448	HK	T
ANAEK_4452	HK-RR	T-R
ANAEK_4457	HK	T
AM1016	RR	R
AM150	HK	T
AM207	RR	R
AM327	HK	T
AM475	RR	RR
AM498	HK	TR
APH_0136	HK	T
APH_0196	RR	R
APH_0551	RR	RR
APH_0582	HK	TR
APH_0944	HK	T
APH_1099	RR	R
AQ_1115	HK-RR	T-R
AQ_164	RR	R
AQ_2140	RR	R
AQ_230	RR	R
AQ_231	HK	T
AQ_316	HK	T
AQ_319	RR	R
AQ_905	PP	P
AF0021	HK	T
AF0208	HK	T
AF0277	PP	P
AF0410	PP	P
AF0448	PP-RR-HK	P-R-T
AF0454	PP	P
AF0579	PP	P
AF0770	HK	T
AF0893	HK	T
AF1035	PP	P
AF1040	HK-RR-RR	T-R-R
AF1046	PP	P
AF1063	RR	R
AF1184	HK	T
AF1256	RR	R
AF1384	RR	R
AF1452	HK	T
AF1467	HK	T
AF1472	RR-RR	RP-R
AF1483	HK	RT
AF1515	HK	T
AF1639	HK	T
AF1721	HK	T
AF1766	PP	P
AF1898	RR	R
AF2032	PP	P
AF2109	HK	T
AF2249	RR	R
AF2419	RR-PP	R-P
ABU_0034	RR-HK	R-T
ABU_0060	RR-HK	R-T
ABU_0092	RR-HK	R-T
ABU_0101	RR-HK	R-T
ABU_0127	RR	R
ABU_0264	RR	R
ABU_0362	HK	T
ABU_0363	RR	R
ABU_0374	HK-RR	T-R
ABU_0414	RR-HK	R-T
ABU_0418	RR	R
ABU_0420	HK	T
ABU_0433	HK-RR	T-R
ABU_0453	RR-RR-HK	R-R-T
ABU_0507	RR-HK	R-T
ABU_0545	RR	R
ABU_0617	RR	R
ABU_0630	RR-HK	R-T
ABU_0721	HK-RR	T-R
ABU_0792	RR-HK	R-RT
ABU_0794	HK	TR
ABU_0831	RR-PP	R-P
ABU_0904	RR-HK	R-T
ABU_1027	RR	R
ABU_1036	HK-RR	T-R
ABU_1083	RR-HK	R-T
ABU_1108	RR-HK	R-T
ABU_1117	HK-RR	T-R
ABU_1160	RR-HK	R-T
ABU_1163	HK-RR	T-R
ABU_1166	RR	R
ABU_1184	RR-HK	R-T
ABU_1188	RR	R
ABU_1239	HK-RR	T-R
ABU_1269	RR	R
ABU_1290	RR-HK	R-T
ABU_1358	RR	R
ABU_1360	HK	T
ABU_1503	HK-RR	T-R
ABU_1536	HK	T
ABU_1582	RR-HK	R-T
ABU_1637	HK	T
ABU_1725	RR	R
ABU_1728	RR	RR
ABU_1730	HK	T
ABU_1761	HK-RR	T-R
ABU_1868	RR	R
ABU_1869	HK	T
ABU_1967	RR	R
ABU_2097	HK-RR	T-R
ABU_2325	RR-HK	R-T
AAUR_0435	HK	T
AAUR_0466	RR-HK	R-T
AAUR_0548	RR-PP	R-P
AAUR_0705	HK-RR	T-R
AAUR_0729	HK-RR	T-R
AAUR_0802	HK-RR	T-R
AAUR_0894	HK-RR	T-R
AAUR_1005	RR	R
AAUR_1072	HK	T
AAUR_1074	RR	R
AAUR_1083	PP	P
AAUR_1444	RR-HK	R-T
AAUR_1512	RR-HK	R-T
AAUR_1575	RR-HK	R-T
AAUR_1666	RR-HK	R-T
AAUR_1845	RR	R
AAUR_2499	HK-RR	T-R
AAUR_2683	HK	T
AAUR_2696	HK-RR	T-R
AAUR_2847	PP	P
AAUR_2970	RR-HK	R-T
AAUR_3023	RR-HK	R-T
AAUR_3233	HK-RR	TRRP-R
AAUR_3238	HK	RT
AAUR_3513	RR	R
AAUR_3948	HK	T
AAUR_3982	PP	P
AAUR_4172	RR-HK	R-T
AAUR_4184	RR-HK	R-T
AAUR_PTC20226	RR	R
AAUR_PTC20233	PP	P
AAUR_PTC20238	PP	P
ARTH_0116	HK	RT
ARTH_0485	RR-HK	R-T
ARTH_0524	PP	P
ARTH_0586	HK-RR	T-R
ARTH_0654	HK-RR	T-R
ARTH_0723	HK-RR	T-R
ARTH_0783	HK-RR	T-R
ARTH_0866	HK	T
ARTH_0867	RR	R
ARTH_0870	PP	P
ARTH_1303	RR-HK	R-T
ARTH_1375	RR-HK	R-T
ARTH_1396	HK-RR	T-R
ARTH_1441	RR-HK	R-T
ARTH_1528	RR-HK	R-T
ARTH_1694	RR	R
ARTH_1772	PP	P
ARTH_1773	RR	R
ARTH_1775	HK	T
ARTH_1781	RR	R
ARTH_1878	HK-RR	T-R
ARTH_2135	HK	T
ARTH_2136	RR	R
ARTH_2698	HK	T
ARTH_2711	HK-RR	T-R
ARTH_2829	RR	R
ARTH_2932	RR	R
ARTH_2936	PP	P
ARTH_2937	RR	R
ARTH_2998	RR-HK	R-T
ARTH_3050	RR-HK	R-T
ARTH_3158	RR	R
ARTH_3459	RR	R
ARTH_3460	HK	T
ARTH_3490	RR-HK	R-T
ARTH_3493	RR	R
ARTH_3656	RR	R
ARTH_3710	HK	T
ARTH_3731	HK	T
ARTH_3794	HK	T
ARTH_3890	RR	R
ARTH_4134	RR-HK	R-T
ARTH_4147	RR-HK	R-T
ARTH_4533	HK	T
ARTH_4535	RR	R
AZO0053	HK-RR	T-R
AZO0071	RR-HK	R-T
AZO0134	RR-RR-HK	R-R-T
AZO0164	RR-HK	R-T
AZO0263	HK-RR	T-R
AZO0357	RR-HK	R-T
AZO0402	RR	R
AZO0408	HK	T
AZO0411	RR	R
AZO0447	RR-HK	R-T
AZO0457	RR-HK	R-T
AZO0568	HK	T
AZO0569	RR	R
AZO0625	RR	R
AZO0655	HK-RR	TR-R
AZO0693	RR-HK	R-TR
AZO0703	HK-RR	T-R
AZO0735	RR-HK	R-T
AZO0917	RR-HK	R-T
AZO0975	RR-HK	R-T
AZO0979	RR	R
AZO0990	HK-RR	T-R
AZO1375	HK-RR	T-R
AZO1444	RR-RR	R-R
AZO1450	RR-HK	R-T
[truncated: 27,965 more rows]
